# Supplementary material for: Perfluorinated compounds linked to central precocious puberty in girls during COVID-19: an untargeted metabolomics study
Source: Front Endocrinol (Lausanne). 2024 Dec 24;15:1491411. doi: 10.3389/fendo.2024.1491411 (PMC11703715; doi:10.3389/fendo.2024.1491411)
Supplement: Supplementary file 1 [file Table1.xlsx]

## Sheet: Sheet 1
Metabolite.name
