# Supplementary material for: Perfluorinated compounds linked to central precocious puberty in girls during COVID-19: an untargeted metabolomics study
Source: Front Endocrinol (Lausanne). 2024 Dec 24;15:1491411. doi: 10.3389/fendo.2024.1491411 (PMC11703715; doi:10.3389/fendo.2024.1491411)
Supplement: Supplementary file 2 [file Table2.xlsx]

## Sheet: 差异代谢物
Alignment ID	Metabolite name	Rt(min)	Expreiment Mz	Adduct type	Reference m/z	m/z matched	COB-1	COB-2	COB-3	COB-4	COB-5	COB-6	COB-7	COB-8	COB-9	COB-10	COB-11	COB-12	COB-13	COB-14	COB-15	COB-16	COB-17	COB-18	COB-19	COB-20	COB-21	COB-22	COB-23	COB-24	COB-25	COW-1	COW-2	COW-3	COW-4	COW-5	COW-6	COW-7	COW-8	COW-9	COW-10	COW-11	COW-12	COW-13	COW-14	COW-15	COW-16	COW-17	COW-18
POS4046	Prolylhydroxyproline	0.969	229.119	[M+H]+	229.118	TRUE	1.3494e+08	9.6001e+07	1.51169e+08	1.11926e+08	1.17283e+08	1.35991e+08	1.06681e+08	1.38026e+08	1.46067e+08	1.28835e+08	1.2271e+08	9.26272e+07	1.36297e+08	9.79374e+07	7.73425e+07	1.51897e+08	1.2332e+08	1.04166e+08	2.43837e+08	1.4149e+08	1.40271e+08	1.52188e+08	1.14316e+08	1.37045e+08	1.45594e+08	1.68769e+08	1.51521e+08	1.44727e+08	1.26365e+08	1.57539e+08	125117856	1.69976e+08	1.29961e+08	1.45199e+08	1.10874e+08	1.61595e+08	1.16268e+08	1.60401e+08	1.20374e+08	1.28565e+08	1.09536e+08	1.34409e+08	1.25355e+08
NEG3800	Hymecromone	6.273	175.037	[M-H]-	175.04	TRUE	15974.7	25961.1	31.78	43853.1	119688	381533	524897	335545	73820.1	586280	812766	793154	441623	464595	777897	192625	1.13864e+06	758503	351931	838897	374958	502045	79748.8	821076	376424	31.78	120258	148087	231931	997835	299331	667857	34655.1	31.78	148875	29191.9	1.3042e+06	527846	377391	107865	140328	619026	1.10791e+06
POS1025	Glutaric acid	0.936	115.037	[2M+H]+	115.039	TRUE	1.26961e+08	8.30774e+07	1.52668e+08	1.12886e+08	1.22792e+08	1.5216e+08	1.63673e+08	1.6941e+08	1.20235e+08	2.03226e+08	1.32235e+08	3.08059e+08	9.07512e+07	1.473e+08	1.77924e+08	1.81533e+08	2.34357e+08	1.74985e+08	1.98557e+08	2.14846e+08	2.1345e+08	1.99698e+08	1.39338e+08	1.88324e+08	2.26712e+08	1.1564e+08	1.20539e+08	1.38763e+08	7.90935e+07	1.49743e+08	1.1024e+08	2.15101e+08	2.174e+08	1.59512e+08	1.27728e+08	9.61232e+07	2.70612e+08	1.32713e+08	1.40267e+08	1.27516e+08	1.52065e+08	1.69234e+08	1.19721e+08
POS4971	3-Ketosphingosine	8.349	298.275	[M+Na]+	298.274	TRUE	1.19443e+06	398838	658024	1.29485e+06	1.01481e+06	1.59561e+06	1.28764e+06	3.47379e+06	1.14156e+06	561993	2.59396e+06	1.41688e+07	2.05107e+06	2.80552e+06	9.51237e+06	1.18999e+07	3.70446e+06	2.35616e+06	1.42325e+06	1.05159e+06	1.57014e+06	1.48497e+06	1.0129e+06	3.40139e+06	353265	154490	516192	1.52437e+06	600728	1.17271e+06	385454	946822	698491	799358	2.06544e+06	1.83634e+06	2.08929e+06	2.02135e+06	732799	596641	1.04454e+06	2.59702e+06	1.52643e+06
POS3588	Vasicinone	5.323	203.082	[M+H]+	203.081	TRUE	5.78839e+06	4.96248e+06	8.52551e+06	8.42637e+06	1.26887e+07	1.18148e+07	1.21321e+07	1.37323e+07	1.51591e+07	1.64073e+07	1.33974e+07	9.59405e+06	1.35129e+07	1.02122e+07	1.07026e+07	1.08316e+07	1.22456e+07	1.29942e+07	1.7556e+07	1.33774e+07	1.88282e+07	1.33027e+07	1.57247e+07	2.20363e+07	1.42581e+07	2.52001e+07	1.91996e+07	1.6419e+07	1.36627e+07	1.59538e+07	1.60303e+07	1.2488e+07	1.16803e+07	1.47978e+07	1.73927e+07	1.9444e+07	1.69862e+07	1.68473e+07	2.04017e+07	1.29287e+07	1.89766e+07	1.62751e+07	1.26545e+07
NEG4784	DOPA	5.002	196.059	[M-H]-	196.062	TRUE	7.62974e+06	5.62027e+06	6.22684e+06	7.33716e+06	6.87615e+06	7.43358e+06	6.03621e+06	5.90849e+06	6.92433e+06	7044338	9.48122e+06	9.30887e+06	6.79818e+06	9.01094e+06	1.12055e+07	8.02398e+06	7.57991e+06	7.55102e+06	8.79342e+06	7.05945e+06	7.42711e+06	5.92231e+06	5.5581e+06	8.96142e+06	6.06395e+06	5.97193e+06	6.78852e+06	6.48918e+06	5.51811e+06	6.56336e+06	5.42704e+06	5.4096e+06	5.53579e+06	6.31223e+06	8.59057e+06	5.21831e+06	8.59257e+06	7.22458e+06	7.63735e+06	6.3513e+06	6.70063e+06	9.28336e+06	6.72301e+06
NEG8812	8-(3-methoxy-2-(methoxycarbonyl)phenyl)octanoic acid	8.486	307.151	[M-H]-	307.155	TRUE	35056.9	124173	465579	1.31558e+06	1.13439e+06	1.64996e+06	1.9253e+06	2.78016e+06	600174	3.45648e+06	393463	5.9422e+06	2.27573e+06	2.98982e+06	3.5335e+06	1.05079e+06	9.54626e+06	4.49585e+06	4.356e+06	7.66052e+06	2227326	3.56268e+06	1.09613e+06	3.21501e+06	5.05539e+06	46424.4	35196.6	31.78	82041.8	47167.7	50569.3	95935.1	55158.9	31.78	1.29823e+06	1.04695e+06	7.55429e+06	2.34527e+06	2.08575e+06	1.47949e+06	1.58036e+06	4.35812e+06	1.31962e+06
POS3180	Phosphocholine	9.92	184.074	[M]+	184.074	TRUE	1.18052e+08	9.706e+07	1.339e+08	1.37591e+08	9.6902e+07	1.29492e+08	1.2142e+08	1.55859e+08	9.07857e+07	1.22253e+08	1.10883e+08	1.81429e+08	1.3426e+08	1.33098e+08	9.01493e+07	1.74884e+08	2.0433e+08	1.40624e+08	1.35271e+08	1.10821e+08	1.00426e+08	1.40332e+08	1.07582e+08	1.26765e+08	8.20208e+07	9.60892e+07	1.1479e+08	1.47921e+08	1.23803e+08	1.46988e+08	1.27499e+08	1.31205e+08	9.60416e+07	7.48393e+07	9.41442e+07	1.06744e+08	1.19081e+08	1.12374e+08	1.01287e+08	1.00655e+08	9.3397e+07	1.05105e+08	1.22431e+08
NEG1827	Asparagine	7.031	133.063	[M-H]-	133.061	TRUE	29239.8	31.78	31.78	64834.7	31158.6	113952	257991	323007	4245.15	517914	77158	1.25624e+06	204874	650575	541255	260073	1.49455e+06	532204	205848	991178	228144	465989	72540.7	609076	486604	31.78	31.78	22623.9	25478.8	37850.5	26426	7956.68	2352.79	15616.1	90914.6	30109.2	924010	504306	228539	158705	76652.9	641643	42284.4
NEG1193	2-Methylbenzaldehyde	6.462	119.047	[M-H]-	119.05	TRUE	1.42006e+06	1.50667e+06	3.43899e+06	2.12413e+06	2.38776e+06	2.89983e+06	3.09749e+06	3.03208e+06	2.12406e+06	3.92941e+06	2.40761e+06	4.43071e+06	3.26768e+06	3.87296e+06	4.71152e+06	2.44202e+06	6.09573e+06	4.15261e+06	3.50774e+06	5.15986e+06	2.63318e+06	2.82046e+06	1.12377e+06	6.00614e+06	3.99415e+06	1.65095e+06	1.97757e+06	2.66031e+06	1.72462e+06	2.89619e+06	2.00149e+06	2.59837e+06	1.68791e+06	1.19075e+06	1.85283e+06	2.4158e+06	5.72916e+06	2.8596e+06	3.27551e+06	2.1479e+06	2.84005e+06	5.00121e+06	2.92855e+06
POS4124	1,10-Epoxygermacrone	10.166	235.17	[M+Na]+	235.17	TRUE	7.89793e+07	8.44864e+07	1.0914e+08	8.37153e+07	1.12012e+08	1.02477e+08	8.54003e+07	5.39745e+07	7.98712e+07	1.01481e+08	6.54091e+07	2.10468e+07	7.33825e+07	8.77014e+07	8.18315e+07	8.42939e+07	2.1933e+07	1.0757e+08	1.42442e+08	5.17505e+07	1.44598e+08	1.28427e+08	7.51549e+07	1.24245e+08	1.10493e+08	7.61342e+07	1.35233e+08	9.83805e+07	9.92911e+07	1.37756e+08	1.00874e+08	9.27825e+07	1.04051e+08	1.10901e+08	1.01366e+08	9.30341e+07	8.10782e+07	7.57911e+07	1.24081e+08	1.04605e+08	1.27158e+08	1.16443e+08	5.08978e+07
NEG7281	Pyroglutaminylglutamine	2.01	256.09	[M-H]-	256.093	TRUE	53196.2	872869	667627	538355	219063	1.60905e+06	243003	1.66592e+06	582549	1.40237e+06	6.18834e+06	2.10899e+06	2.43971e+06	3.88444e+06	3.53758e+06	3.17223e+06	1.56597e+06	2.53922e+06	1.87174e+06	1.04701e+06	233577	2.51356e+06	446266	2.58504e+06	418203	657765	1.32192e+06	1.90323e+06	1.05827e+06	1.58773e+06	704297	469996	908273	413756	2.89274e+06	590041	1.83496e+06	1.70446e+06	549458	3.25003e+06	540265	3.68569e+06	1.74244e+06
POS5141	Phenylalanylphenylalanine	6.1	313.155	[M+H]+	313.155	TRUE	4.03882e+08	1.52458e+09	1.62579e+09	1.91276e+09	1.70813e+09	2.16554e+09	1.33451e+09	1.7026e+09	2.29531e+09	1.47545e+09	1.03123e+09	4.14075e+06	1.66023e+09	1.04781e+09	1.2634e+08	3.295e+08	1.01718e+09	1.15058e+09	1.47903e+09	1.83442e+09	2.3287e+09	2.3699e+09	7.38159e+08	1.94523e+09	2.29564e+09	2.00186e+09	2.16914e+09	1.33332e+09	1.51561e+09	1.80353e+09	1.36602e+09	1.88952e+09	1.37148e+09	1.23204e+09	1.27921e+09	1.88379e+09	2.05709e+09	1.1617e+09	2.13809e+09	1.40252e+09	1.4612e+09	8.13698e+08	2.03309e+09
POS3810	Decarestrictine D	7.272	217.107	[M+H]+	217.107	TRUE	4.25692e+06	4.08625e+06	9.19227e+06	8.59571e+06	1.13036e+07	5.42798e+06	2.15994e+06	5.74989e+06	5.27109e+06	5.67819e+06	9.92356e+06	1.02444e+07	6.58418e+06	6.72945e+06	6.55403e+06	7.54281e+06	1.04539e+07	4.58632e+06	4.68742e+06	6.67596e+06	6.65792e+06	1.71987e+07	6.25171e+06	1.2201e+07	8.21385e+06	1.22802e+07	1.36232e+07	3.59218e+06	3.97984e+06	1.62975e+07	9.89664e+06	1.375e+07	4.97546e+06	6.09301e+06	4.68539e+06	4.7174e+06	5724158	8.99587e+06	6.96667e+06	3.24446e+06	5.70742e+06	8.8459e+06	1.45913e+07
POS5003	Sphingosine	8.692	300.29	[M+H]+	300.29	TRUE	31.78	31.78	31.78	31.78	31.78	31.78	31.78	1.44438e+06	31.78	31.78	4.50116e+06	6.0183e+07	31.78	31.78	2.42996e+07	2.23823e+07	1.25043e+07	31.78	31.78	31.78	31.78	31.78	31.78	31.78	31.78	31.78	31.78	31.78	31.78	31.78	31.78	31.78	31.78	31.78	31.78	31.78	815194	31.78	31.78	31.78	31.78	1.69694e+06	31.78
NEG8916	Diacetone ketogulonic acid	6.103	311.137	[M-H]-	311.135	TRUE	8.2865e+07	3.4283e+08	3.30857e+08	3.96817e+08	3.31363e+08	5.02588e+08	2.84151e+08	3.23271e+08	4.73949e+08	2.68109e+08	2.02632e+08	900696	4.00931e+08	2.20696e+08	2.56424e+07	6.17084e+07	1.58932e+08	2.01021e+08	2.60924e+08	4.01245e+08	3.69107e+08	4.00084e+08	1.78053e+08	3.11348e+08	4.81532e+08	2.46359e+08	4.11932e+08	2.70752e+08	3.14828e+08	2.87176e+08	2.66196e+08	3.87155e+08	3.0425e+08	3.04178e+08	2.60158e+08	3.73337e+08	3.96958e+08	2.67344e+08	4.24529e+08	3.09236e+08	3.34182e+08	1.67595e+08	4.42909e+08
POS6615	LPC(16:0)	10.095	496.339	[M+H]+	496.34	TRUE	1.00949e+10	6.97561e+09	1.416e+10	1.23616e+10	1.31605e+10	11304413950	1.3427e+10	2.01068e+10	9.98656e+09	1.19043e+10	1.48285e+10	2.95863e+10	1.53426e+10	1.81531e+10	2.05879e+10	2.29062e+10	3.36536e+10	1.55306e+10	1.68417e+10	1.1321e+10	9.52131e+09	1.30396e+10	9.93752e+09	1.48683e+10	8.26405e+09	8.39171e+09	1.0775e+10	1.57944e+10	1.13478e+10	1.73462e+10	1.18824e+10	1.21743e+10	1.04426e+10	8.31578e+09	1.1643e+10	1.48269e+10	1.54903e+10	1.49051e+10	9.00296e+09	1.00799e+10	9.31627e+09	1.50216e+10	1.52507e+10
POS3468	Benzanilide	9.691	198.092	[M+H]+	198.091	TRUE	352431	708651	8.43676e+07	4.67761e+06	8.76741e+06	663545	631185	1.25275e+06	1.02267e+06	803471	600661	2.09974e+06	1.46847e+07	3.97251e+07	1.04649e+06	596819	31.78	274359	415530	31.78	308784	1.19181e+06	649321	675470	9.07651e+08	557731	272590	830030	593567	31.78	689919	31.78	2.46009e+07	3.11345e+07	3.62208e+06	2.00464e+06	31.78	242758	31.78	227946	268432	791548	440383
POS6098	(3,4-dimethoxyphenyl)-N-[1-(2,2-dimethylpropanoyl)(6-1,2,3,4-tetrahydroquinoly l)]carboxamide	7.13	419.194	[M+H]+	419.194	TRUE	1.17148e+06	131218	573532	221148	322125	240051	61880.9	63974.9	101382	31.78	79324.1	109774	31.78	65850.6	31.78	92757.6	31.78	31.78	31.78	31.78	31.78	31.78	31.78	86759.9	31.78	31.78	59720	31.78	31.78	137087	31.78	75913.7	31.78	31.78	68722.8	57644	31.78	67358.3	98326.4	31.78	62180.8	31.78	31.78
POS5508	Phenylalanyltryptophan	6.205	352.166	[M+H]+	352.166	TRUE	3.60732e+07	6.41885e+07	4.18922e+07	5.34644e+07	4.19103e+07	4.06004e+07	4.90862e+07	4.70818e+07	4.26949e+07	2.84944e+07	2.94469e+07	329306	6.51431e+07	4.06248e+07	5.36773e+06	1.07753e+07	2.71997e+07	2.77845e+07	4.95344e+07	6.1182e+07	3.76576e+07	6.49073e+07	2.74126e+07	2.90487e+07	5.6262e+07	6.2578e+07	7.87296e+07	6.89362e+07	4.93809e+07	6.0893e+07	3.89998e+07	4.06837e+07	5.03127e+07	3.36988e+07	4.09558e+07	4.32894e+07	4.43926e+07	6.35662e+07	4.14513e+07	5.79811e+07	3.52912e+07	3.34426e+07	9.65638e+07
NEG11294	LPE(P-16:0)	10.208	436.278	[M-H]-	436.283	TRUE	4.94357e+06	9.47892e+06	1.2109e+07	1.47591e+07	9.77885e+06	1.20231e+07	1.64305e+07	1.80197e+07	1.03503e+07	1.3393e+07	1.83167e+07	2.64667e+07	1.55653e+07	1.60309e+07	3.26277e+07	2.25424e+07	2.06348e+07	1.76714e+07	7.55121e+06	1.9379e+07	1.13233e+07	1.07395e+07	9.18785e+06	1.44984e+07	6.90763e+06	3.39246e+06	7.59041e+06	1.32408e+07	9.64191e+06	1.47535e+07	2.01573e+07	4.91426e+06	8.26815e+06	1.2501e+07	1.4396e+07	2.01532e+07	1.89801e+07	1.56566e+07	1.07871e+07	1.02829e+07	9.37142e+06	2.31975e+07	8.50894e+06
POS668	4-Hydroxybenzaldehyde	9.693	105.033	[M+H-H2O]+	105.033	TRUE	233847	31.78	1.12533e+07	735617	1.05246e+06	294545	307248	254367	277739	208811	384244	539498	1.82291e+06	3.00444e+06	249586	468974	228673	192770	297685	1.17619e+06	31.78	251787	612487	399575	1.63915e+08	278659	515237	226742	667625	369878	183266	431828	3.03695e+06	2.64721e+06	402574	515519	213037	590421	350730	543386	407423	1.09624e+06	31.78
POS4760	1,7-Diphenyl-4-hepten-3-one	9.922	282.185	[M+H]+	282.185	TRUE	8.65902e+06	7.08802e+06	1.96586e+08	7.46211e+06	2.97025e+07	9.96502e+06	9.40464e+06	2.30379e+07	9.15802e+06	1.03826e+07	7.20014e+06	4.47122e+06	4.74656e+07	7.92757e+07	3.74062e+07	9.69271e+06	5.96222e+06	2.09952e+07	6.2711e+06	8.857e+06	4.34679e+06	6.54232e+06	1.11262e+07	3.13223e+07	1.55233e+09	4.80502e+06	6.67421e+06	5.49939e+06	4.6867e+06	7.11801e+06	4.26188e+06	5.14161e+06	5.17825e+07	5.23136e+07	1.17654e+07	9.02358e+06	1.02806e+07	3.40981e+06	5.78213e+06	5.33561e+06	4.2307e+06	3.17562e+07	1.43647e+07
NEG9037	Menthol-glucoronide	9.355	315.177	[M-H]-	315.181	TRUE	31.78	31.78	437356	628941	359706	234284	286890	994465	90785.9	2.33214e+06	1.17007e+06	5.19034e+06	629745	1.78117e+06	1.8838e+06	185907	5.0455e+06	1.93631e+06	709901	4.53721e+06	913118	1.19178e+06	74241.6	1.2015e+06	1.23362e+06	60016.3	388603	460092	528214	2.73251e+06	455704	753244	139047	68085.1	642773	511950	3.95316e+06	1605605	986983	814023	327347	3.60356e+06	4.05586e+06
POS390	Phenol	5	95.0498	[M+H]+	95.0492	TRUE	2.09583e+08	1.86787e+08	2.09276e+08	2.27578e+08	2.38158e+08	2.32155e+08	2.08181e+08	2.18538e+08	2.29936e+08	2.26072e+08	2.61709e+08	2.47782e+08	2.31561e+08	2.70335e+08	3.05666e+08	2.90143e+08	3.01229e+08	2.40142e+08	2.83328e+08	2.34681e+08	3.18233e+08	2.60443e+08	1.77455e+08	3.42637e+08	2.26019e+08	2.98954e+08	2.38502e+08	2.12e+08	1.91333e+08	2.56959e+08	2.00663e+08	1.93896e+08	1.86862e+08	1.76667e+08	2.41361e+08	1.85985e+08	2.5613e+08	2.07207e+08	2.4902e+08	2.14285e+08	2.11046e+08	2.67919e+08	2.15462e+08
NEG6964	Dapsone	7.027	247.055	[M-H]-	247.055	TRUE	62685.1	576916	832143	417553	577898	937300	1.29635e+06	1.53483e+06	295536	2.00435e+06	183521	5.45935e+06	1.0775e+06	2.14022e+06	2.29276e+06	977264	5845303	3.29251e+06	1.81778e+06	3.73952e+06	1.19019e+06	2.18243e+06	773696	2.28202e+06	2.39921e+06	33675.9	26629.1	76923.7	738491	82773	761013	300177	552084	227584	995316	418541	4.52244e+06	1.94751e+06	1.56722e+06	812472	850435	3.30459e+06	954336
POS3355	Shikimic acid	9.876	192.084	[M+H]+	192.087	TRUE	1.21623e+08	1.26461e+08	1.35081e+08	1.37303e+08	1.51302e+08	1.30711e+08	1.53894e+08	1.26778e+08	1.49157e+08	1.33825e+08	1.23678e+08	1.15266e+08	1.51384e+08	1.28216e+08	1.28028e+08	1.34514e+08	1.62813e+08	1.44636e+08	1.75558e+08	1.54352e+08	1.93499e+08	1.97924e+08	1.35968e+08	1.84483e+08	1.39845e+08	1.81213e+08	1.53317e+08	1.5859e+08	1.43763e+08	1.84107e+08	1.59885e+08	7.82436e+07	1.37025e+08	7.11175e+07	1.44511e+08	1.43941e+08	1.36968e+08	1.37716e+08	1.48828e+08	1.41148e+08	1.48671e+08	1.36914e+08	1.38057e+08
NEG4814	DNOC	8.61	197.017	[M-H]-	197.02	TRUE	4.27138e+06	3.61364e+06	4.68773e+06	2.10357e+06	8.88229e+06	8.34916e+06	7.43463e+06	7.80049e+06	8.70187e+06	1.61898e+07	4.50102e+06	2.27861e+06	2.95321e+06	2.47308e+06	2.55667e+06	3.9933e+06	3.50187e+06	1.82317e+06	2.2298e+06	4.3629e+06	1.77173e+06	2.4387e+06	2.01641e+06	916846	2.9664e+06	2.64785e+06	1.22161e+07	1.04417e+07	6.04113e+06	3.61932e+06	8.04778e+06	6.21977e+06	5.09528e+06	5.35074e+06	3.11764e+06	1.44357e+07	9.36022e+06	9.42689e+06	3.2453e+06	9.7471e+06	1.03481e+07	1.39326e+06	5.14756e+06
POS6526	1-O-Hexadecyl-sn-glycero-3-phosphocholine	10.504	482.362	[M+H]+	482.361	TRUE	9.20686e+07	6.07915e+07	1.28533e+08	9.69911e+07	1.11896e+08	1.01175e+08	1.30439e+08	2.37143e+08	8.64932e+07	9.98955e+07	1.70436e+08	3.69205e+08	1.55903e+08	2.61953e+08	4.10022e+08	3.05003e+08	5.56781e+08	2.14559e+08	1.35881e+08	1.57753e+08	1.20989e+08	1.59695e+08	8.75849e+07	2.02029e+08	3.72609e+07	6.96844e+07	9.4051e+07	1.51482e+08	7.27374e+07	2.00569e+08	1.08204e+08	1.13762e+08	1.08434e+08	9.8418e+07	9.67874e+07	1.58095e+08	2.11968e+08	1.43318e+08	8.42183e+07	8.29448e+07	7.49267e+07	1.69092e+08	1.17407e+08
NEG9261	Gliotoxin	4.9	325.029	[M-H]-	325.032	TRUE	6.26692e+06	1.69026e+07	1.01919e+07	1.05713e+07	8.53554e+06	1.13397e+07	1.43282e+07	1.01103e+07	1.03357e+07	1.50278e+07	6.14716e+06	215168	7.71225e+06	1.31978e+07	823675	747534	1.67581e+07	1.24844e+07	1.01131e+07	1.41109e+07	1.439e+07	1.60189e+07	6.00477e+06	1.5652e+07	1.44422e+07	9.99858e+06	5.10308e+06	5.01466e+06	2.71525e+06	1.2636e+07	7.62261e+06	5.84791e+06	9.5966e+06	4.37287e+06	1.27454e+07	1.37405e+07	1.98566e+07	165268	1.19961e+07	1.53048e+07	2.67462e+06	1.84444e+07	1.41966e+06
POS6510	LPC(P-16:0)	10.402	480.345	[M+H]+	480.345	TRUE	9.2796e+07	7.21161e+07	1.33614e+08	1.04007e+08	1.21461e+08	1.20741e+08	1.46198e+08	2.11997e+08	1.02001e+08	1.31142e+08	9.1992e+07	3.1412e+08	1.45001e+08	1.74122e+08	3.18691e+08	2.58862e+08	3.85156e+08	1.42005e+08	1.09092e+08	1.5196e+08	9.18394e+07	1.20066e+08	1.03046e+08	1.46427e+08	7.3119e+07	5.63934e+07	7.58193e+07	1.4312e+08	7.82281e+07	2.24712e+08	1.44827e+08	1.08024e+08	9.27979e+07	1.01561e+08	1.32108e+08	1.43014e+08	1.53145e+08	1.35484e+08	9.74104e+07	9.17866e+07	8.009e+07	1.65689e+08	1.48271e+08
POS3623	Crotamiton	10.148	204.138	[M+H]+	204.138	TRUE	1.38368e+08	1.3067e+08	1.19248e+08	1.22263e+08	1.44076e+08	1.33782e+08	1.3134e+08	1.23174e+08	1.36626e+08	1.22331e+08	7.83633e+07	1.04717e+08	9.54754e+07	1.22729e+08	1.10629e+08	1.34079e+08	1.58826e+08	1.49049e+08	1.73952e+08	1.52815e+08	2.13415e+08	1.99949e+08	1.55694e+08	1.88871e+08	1.45743e+08	1.97309e+08	1.67419e+08	1.42876e+08	1.45329e+08	1.85634e+08	1.00584e+08	1.54674e+08	1.64154e+08	1.68415e+08	1.49578e+08	1.67353e+08	1.46613e+08	1.56733e+08	1.63329e+08	1.71357e+08	1.73999e+08	1.51632e+08	1.51441e+08
NEG9506	Pachyrrhizin	4.888	335.056	[M-H]-	335.056	TRUE	2.17978e+07	5.73216e+07	3.41173e+07	3.88217e+07	3.13011e+07	4.15757e+07	5.78768e+07	3.81168e+07	3.75034e+07	5.60036e+07	1.94496e+07	1.04104e+06	2.70394e+07	5.01076e+07	2.73212e+06	2.36115e+06	6.46349e+07	4.32611e+07	3.57746e+07	6.4258e+07	6.05673e+07	5.93976e+07	2.00868e+07	6.2084e+07	5.98098e+07	3.81752e+07	1.74296e+07	1.69773e+07	9.32305e+06	4.58976e+07	2.59348e+07	1.95932e+07	3.06044e+07	1.38253e+07	4.16463e+07	4.96573e+07	6.83756e+07	616861	4.29107e+07	5.46809e+07	8.80223e+06	6.38606e+07	4.50174e+06
POS4658	gamma-Glutamylglutamine	0.964	276.12	[M+H]+	276.119	TRUE	3.35638e+07	2.60727e+07	2.62856e+07	2.55746e+07	2.54338e+07	2.45006e+07	2.32407e+07	3.54432e+07	2.42538e+07	2.15733e+07	1.4065e+07	1.82412e+06	2.38265e+07	1.55593e+07	4.04542e+06	6.33156e+06	1.39653e+07	1.53683e+07	4.83796e+07	2.05053e+07	2.77428e+07	3.18426e+07	2.28388e+07	1.55154e+07	2.18735e+07	3.41004e+07	3.21543e+07	4.07942e+07	2.94738e+07	5.11185e+07	4.07507e+07	3.60842e+07	2.56593e+07	3.0646e+07	2.75919e+07	3.08905e+07	2.61894e+07	2.97016e+07	3.27159e+07	2.50592e+07	3.41363e+07	1.47061e+07	2.98507e+07
NEG7885	Glu-Gln	0.961	274.101	[M-H]-	274.104	TRUE	8.54855e+06	9.64145e+06	8.36184e+06	9.16438e+06	7.87088e+06	8.16863e+06	8.61921e+06	1.1193e+07	7.51332e+06	6.88254e+06	4.15546e+06	373225	7.56152e+06	4.297e+06	2.01345e+06	1.68203e+06	3.72982e+06	4.21344e+06	1.27185e+07	6.11058e+06	6.50284e+06	9.54761e+06	8.29329e+06	3.74104e+06	7.76938e+06	7.50056e+06	9.69312e+06	1.24416e+07	8.76921e+06	1.23352e+07	1.1351e+07	1.04604e+07	9.25276e+06	1.02976e+07	1.00002e+07	1.03183e+07	7.54843e+06	9.82127e+06	9.60717e+06	8.66267e+06	9.67436e+06	4.31084e+06	9.74521e+06
NEG4243	Pyroglutamylglycine	1.928	185.053	[M-H]-	185.057	TRUE	486968	5.95616e+06	7.52912e+06	1.08248e+07	5.28278e+06	1.00069e+07	4278334	5.14223e+06	1.52971e+07	2.48247e+07	54400244	8.51552e+07	1.20973e+07	2.30972e+07	8.57453e+07	3.5082e+07	3.99587e+07	2.57306e+07	7.76983e+06	1.98183e+07	1.18288e+07	2.19748e+07	1.80159e+06	2.59778e+07	1.68114e+07	4.3658e+06	8.40114e+06	5.66971e+06	9.75132e+06	1.0298e+07	7.2076e+06	7.97676e+06	5.79502e+06	7.75497e+06	1.51492e+07	1.15134e+07	3.82456e+07	7.16278e+06	1.59765e+07	1.50271e+07	7.8653e+06	2.62189e+07	3.2615e+06
NEG12545	3-{2,4-dihydroxy-5-[3-(4-hydroxy-2-methoxyphenyl)-1-(4-hydroxyphenyl)propyl]phenyl}-1-(4-hydroxyphenyl)propan-1-one	5.091	513.189	[M-H]-	513.192	TRUE	31.78	358663	229821	407144	225738	378519	351106	287729	1.1583e+06	393210	2.2774e+06	9.08666e+06	1.3955e+06	4.12036e+06	1.37504e+07	2.12921e+07	2.24768e+06	4.01408e+06	221399	1.29193e+06	514595	550987	25329.3	1.3922e+06	687777	166817	161327	303052	254645	695185	229803	145725	190072	149055	517175	369601	2.23808e+06	1.93155e+06	762667	1.24941e+06	225924	1.05413e+06	1.98928e+06
NEG11745	LPE(P-18:1)	10.422	462.295	[M-H]-	462.298	TRUE	1.80635e+06	4.29346e+06	4.30625e+06	4.37513e+06	3.79209e+06	4.29815e+06	6.18906e+06	8.1182e+06	3.9478e+06	5.44939e+06	7.04618e+06	1.09658e+07	4.33697e+06	7.47524e+06	1.38554e+07	9.13865e+06	6.90559e+06	7.88363e+06	2.39178e+06	9.13887e+06	5.08934e+06	3.977e+06	4.33292e+06	8.97289e+06	2.9278e+06	1.69901e+06	2.82218e+06	5.79572e+06	2.95149e+06	7.34205e+06	7.40129e+06	1.6396e+06	3.20432e+06	5.03252e+06	6.80095e+06	8.39337e+06	1.09809e+07	8.22947e+06	4.79857e+06	3.42304e+06	3.62362e+06	1.08159e+07	2.88032e+06
POS6787	Arthrobactin	5.079	515.212	[2M+H]+	515.211	TRUE	31.78	294317	1.6991e+06	31.78	157452	152190	89759.8	412965	1.78028e+06	171712	2.94134e+06	1.35585e+07	3.63814e+06	4.1408e+06	15222906	2.76543e+07	556210	4.61013e+06	262905	1.28143e+06	850891	389761	31.78	515013	881068	242022	31.78	268966	31.78	869794	124922	31.78	31.78	31.78	183428	336185	2.67894e+06	2.80614e+06	359266	1.77309e+06	116269	652787	2.23705e+06
POS4270	Isoleucylhydroxyproline	4.945	245.15	[M+H]+	245.15	TRUE	2.45448e+08	1.43805e+08	2.75166e+08	1.64812e+08	2.36091e+08	2.90757e+08	1.46354e+08	1.76762e+08	2.75203e+08	1.4771e+08	5.46766e+07	1.08073e+07	2.32822e+08	9.70402e+07	1.26004e+07	3.33191e+07	9.88272e+07	9.30315e+07	5.1806e+08	1.02305e+08	1.97663e+08	2.68405e+08	2.22559e+08	2.02249e+08	2.4537e+08	4.00853e+08	3.55947e+08	2.3065e+08	2.18239e+08	4.13764e+08	1.7339e+08	4.44459e+08	2.35981e+08	3.29745e+08	9.01149e+07	324822693	1.42098e+08	1.70486e+08	3.18033e+08	1.8119e+08	2.31526e+08	1.33938e+08	1.18162e+08
POS6175	Hecogenin	10.093	431.316	[M+H]+	431.316	TRUE	2.18339e+07	2.13292e+07	3.15842e+07	2.404e+07	3.24956e+07	2.84857e+07	9.2243e+06	1.67642e+07	4.43479e+07	3.53177e+07	1.90209e+07	2.02008e+07	2.00148e+07	1.41186e+07	3.09276e+07	1.05783e+07	3.21462e+07	2.83468e+07	3.91198e+07	2.03818e+07	3.69508e+07	3.29395e+07	3.01477e+07	2.63153e+07	3.03345e+07	2.85491e+07	3.30241e+07	3.80279e+07	1.71138e+07	3.89263e+07	9.41783e+06	3.10702e+07	3.83066e+07	2.52467e+07	2.44179e+07	2.68026e+07	5.71673e+07	11679380	4.00647e+07	1.83178e+07	3.30461e+07	5.90692e+07	4.02776e+07
POS2995	Rebemide	7.995	178.123	[M+H]+	178.123	TRUE	795822	939942	1.51256e+06	1.62508e+06	912419	2.22148e+06	1.35895e+06	780047	828174	1.84165e+06	609386	969934	679503	1.68947e+06	759443	1.71914e+06	256488	849533	2.65979e+06	705760	2.08519e+06	594141	1.41542e+06	1.28565e+06	1.19405e+06	851522	650593	575572	1.24762e+06	600853	739456	1.08814e+06	380020	447996	516547	735187	523588	1.27079e+06	1.20371e+06	530599	878474	1.01196e+06	797847
NEG11787	LPE(P-18:0)	11.283	464.315	[M-H]-	464.314	TRUE	718274	1.28362e+06	1.34741e+06	1.10461e+06	749664	893233	1.14544e+06	1.58413e+06	246592	948025	1.51913e+06	3.24423e+06	764692	803470	2.1647e+06	1.52725e+06	1.8578e+06	570385	279285	699392	503801	552462	654211	548104	616113	146513	240404	1.87142e+06	943456	1.69568e+06	898696	328082	937031	1.09689e+06	1.6217e+06	1.17352e+06	1.26569e+06	1.27913e+06	547733	747674	353527	3.07936e+06	805624
NEG2177	Ectoine	1.929	141.064	[M-H]-	141.067	TRUE	40587.8	152968	239000	395934	85083.8	320467	101464	327664	744461	719362	4.85012e+06	3.87741e+06	487747	1.75471e+06	7.14208e+06	2.34622e+06	1.09991e+06	1.17697e+06	257553	1.61988e+06	335453	1.17966e+06	87097.7	1.38398e+06	361589	147212	85390.6	165374	352054	111326	76788.9	218269	227948	487892	689438	365663	2.79548e+06	206203	392915	739076	749886	1.88272e+06	31.78
NEG6819	Hexanoylglutamine	4.945	243.132	[M-H]-	243.135	TRUE	3.80734e+07	2.35764e+07	4.53256e+07	2.63753e+07	3.34038e+07	4.7458e+07	2.08778e+07	2.4134e+07	41966964	1.95783e+07	8.20584e+06	2.0992e+06	3.99905e+07	1.28043e+07	1.95941e+06	4.77296e+06	1.15525e+07	1.22705e+07	6.56674e+07	1.24671e+07	2.08274e+07	3.0144e+07	3.62177e+07	1.97617e+07	3.06744e+07	3.86642e+07	5.09599e+07	3.41995e+07	3.24194e+07	4.40903e+07	2.4204e+07	6.86132e+07	3.63498e+07	5.92419e+07	1.40109e+07	4.19778e+07	1.88879e+07	2.83322e+07	4.67375e+07	2.681e+07	3.72354e+07	1.84903e+07	1.91361e+07
NEG12852	Vaccinoside	5.085	535.172	[2M-H]-	535.174	TRUE	31.78	31.78	15301.9	285015	107364	170950	412397	127270	22659	24773.8	92711.9	491694	27849.7	239257	651282	1.00748e+06	132079	189880	31.78	44316	408487	24510.7	29827.9	1.06844e+06	1.31215e+06	31.78	27042.4	2809.52	31.78	20899.1	69478	6268.21	37416.6	31.78	31.78	16549.8	100848	54844.9	21077.7	107629	31.78	62807.3	62313
NEG9447	Glutamyltryptophan	5.241	332.121	[M-H]-	332.125	TRUE	294919	776702	851563	1.21348e+06	628575	408920	1.20566e+06	1.16024e+06	831686	1.4804e+06	4.51266e+06	5.19599e+06	2.212e+06	5.65743e+06	2.99473e+06	2.65442e+06	4.08341e+06	2.92622e+06	662788	1.92875e+06	2.43128e+06	5.6981e+06	693771	2.3591e+06	1.10975e+06	451501	505498	1.34976e+06	1.46737e+06	697857	704571	401047	624339	1.16735e+06	1.59477e+06	926413	2.77084e+06	1.37016e+06	1.10225e+06	3.43222e+06	975681	3.26685e+06	1.20279e+06
NEG11201	LPA(18:2)	13.689	433.23	[M-H]-	433.236	TRUE	2.39437e+07	9.61458e+06	6.63777e+06	4.80473e+06	5.09654e+06	4.52687e+06	5.0459e+06	4.61962e+06	6.80955e+06	3.20784e+06	4.74662e+06	5.78854e+06	2.34663e+07	2.2138e+06	1.18461e+07	2.06137e+07	2.62036e+07	7.05857e+06	1.0846e+07	4.02359e+06	9.38512e+06	6.05708e+06	6.97821e+06	2.80554e+06	1.05962e+07	1.70085e+06	2.13316e+06	2769440	3.31769e+06	3.19349e+06	5.3099e+06	2.94672e+06	2.30484e+06	2.52033e+06	1.94536e+06	3.60147e+06	3.97535e+06	9.24966e+06	2.1448e+06	4.12608e+06	6.77471e+06	2.29004e+06	1.22716e+07
POS4332	O-Desmethyl tramadol	8.388	250.178	[M+H]+	250.18	TRUE	1.03733e+08	9.89851e+07	1.17148e+08	1.1178e+08	1.37594e+08	1.36038e+08	1.13966e+08	1.4768e+08	1.1083e+08	1.25633e+08	1.67701e+08	2.31959e+08	1.13585e+08	1.21133e+08	9.28321e+07	1.38101e+08	2.27011e+08	9.92153e+07	1.46245e+08	1.42955e+08	1.73717e+08	1.62346e+08	1.29402e+08	1.81786e+08	9.16189e+07	1.25158e+08	1.81164e+08	1.59725e+08	1.72387e+08	1.29377e+08	1.94096e+08	127271707	1.51755e+08	1.5236e+08	1.82347e+08	1.51036e+08	1.33858e+08	1.38433e+08	2.64656e+08	1.29768e+08	1.31072e+08	1.58197e+08	1.18523e+08
POS1637	Pentostatin	2.801	135.066	[M+H]+	135.066	TRUE	331258	31.78	585096	6.42948e+06	4.30239e+06	2.38356e+07	8.94757e+06	1.45021e+07	3.42006e+06	2.73922e+07	786759	7.76404e+06	8.99536e+06	8.91235e+06	2.35179e+06	1.75039e+06	2.50389e+07	3.04082e+06	1.28542e+07	3.32728e+06	5.86933e+06	9.2273e+06	3.67173e+07	8.11012e+06	2.55357e+07	172505	31.78	673778	31.78	31.78	31.78	89934.9	115789	134915	1.46836e+07	5.62794e+06	2.47895e+07	1.17869e+08	1.12161e+07	3.65511e+06	3.57759e+07	3.47998e+07	2.25142e+07
POS1201	m-Ethyl_toluene	13.003	121.102	[M+CH3OH+H]+	121.102	TRUE	9.0118e+06	5.82042e+06	5.9359e+06	2.70352e+06	2.4514e+06	4.35406e+06	5.08567e+06	5.82519e+06	2.87947e+06	6.24457e+06	6.05872e+06	9.20172e+06	1.46349e+07	6.1619e+06	2.92111e+06	3.66178e+06	3.1404e+06	5.13433e+06	9.49911e+06	4.05533e+06	1.26551e+07	1.01585e+07	6.17688e+06	1.56211e+07	7.96945e+06	5.26977e+06	1.03214e+07	8.00053e+06	8.9727e+06	2.39896e+07	1.02529e+07	5.85194e+06	6.67843e+06	3.99962e+06	8.24269e+06	1.07472e+07	5.86504e+06	8.62041e+06	2.08422e+07	8.58284e+06	1.1029e+07	6.77507e+06	9.37838e+06
NEG7962	4'-Hydroxymethohexital	5.126	277.116	[M-H]-	277.119	TRUE	2.37304e+07	1.55882e+07	2.6906e+07	1.42593e+07	1.95919e+07	2.69334e+07	1.37727e+07	1.49034e+07	2.42853e+07	9.73661e+06	3.09056e+06	330753	2.37095e+07	6.96341e+06	334294	1.17304e+06	7.02887e+06	6.40031e+06	3.88806e+07	8.16465e+06	1.30254e+07	1.94445e+07	2.4168e+07	1.18627e+07	1.9335e+07	2.27029e+07	3.04889e+07	2.21141e+07	2.03613e+07	2.8323e+07	1.63289e+07	3.95914e+07	2.3582e+07	3.58313e+07	7.56154e+06	2.59074e+07	1.22398e+07	1.82041e+07	2.59494e+07	1.60605e+07	2.22952e+07	9.5849e+06	1.35308e+07
NEG7700	2-[(2,3-Dimethylphenyl)Carbamoyl]Benzoic Acid	7.842	268.095	[M-H]-	268.098	TRUE	19115.7	31.78	176817	36537.8	105465	31.78	21885.2	80597.1	31.78	357338	31.78	71860.1	31.78	200302	53082.7	15641.3	283762	878873	79316.6	61888.7	53531.2	80669.4	320398	151219	954185	31.78	31.78	31.78	31.78	118839	17416.4	106959	27269.9	23502.7	162124	118394	31.78	31.78	347594	31.78	84291.3	295268	85548.7
POS6261	Valtrate	4.871	445.184	[M+H]+	445.183	TRUE	7.25641e+06	2.69883e+07	1.30267e+07	2.93284e+07	1.75097e+07	2.39996e+07	1.23285e+07	4.00775e+07	2.481e+07	7.7073e+06	1.41565e+07	363600	2.41383e+07	2.04281e+07	1.30214e+06	1.67155e+06	1.22599e+07	6.15679e+06	1.59794e+07	2.52114e+07	2.6496e+07	2.00713e+07	7.22654e+06	26047569	2.93008e+07	1.67732e+07	2.20389e+07	9.59022e+06	9.06402e+06	3.72379e+07	1.92258e+07	3.93318e+07	2.0566e+07	9.6195e+06	7.71229e+06	8.04295e+06	2.21802e+07	517296	3.01615e+07	3.34981e+07	7.70446e+06	1.5307e+07	8.19573e+06
NEG2078	4-Nitrophenol	7.204	138.017	[M-H]-	138.02	TRUE	2.21612e+07	1.7771e+07	2.02242e+07	1.81858e+07	1.71124e+07	1.86252e+07	2.01853e+07	17160854	1.87679e+07	1.58737e+07	1.58655e+07	9.8416e+06	1.56921e+07	7.26065e+06	16365499	1.38151e+07	1.20585e+07	1.70553e+07	1.8415e+07	1.68e+07	1.72225e+07	1.84638e+07	1.97968e+07	1.5093e+07	2.05642e+07	1.52603e+07	1.5618e+07	1.75531e+07	1.69298e+07	1.69762e+07	1.81362e+07	1.50296e+07	1.61622e+07	2.02238e+07	1.73846e+07	1.66426e+07	1.89764e+07	1.84596e+07	1.53933e+07	1.85536e+07	1.9263e+07	1.36596e+07	1.68326e+07
NEG7725	Tolbutamide	7.889	269.1	[M-H]-	269.097	TRUE	445471	838609	514280	506916	28862.6	135023	58305.6	114425	1.99322e+06	194720	270318	1.3487e+06	300179	50285.2	426345	274524	1.44632e+06	516906	424266	360552	929215	169940	862886	1.64954e+06	957159	1.53699e+06	418350	583320	1.14849e+06	1.53847e+06	1.67086e+06	1.37111e+06	866181	94208	727460	98886.7	257206	518280	2.14537e+06	62611.7	248244	315319	1.73621e+06
POS3597	N,N-Dimethylarginine	0.962	203.151	[M+H]+	203.15	TRUE	1.05821e+08	6.77854e+07	1.244e+08	1.26702e+08	1.41251e+08	1.34777e+08	1.01941e+08	1.37805e+08	1.06016e+08	1.20197e+08	1.23896e+08	1.16637e+08	1.31532e+08	9.70386e+07	1.25464e+08	1.385e+08	1.29181e+08	1.24868e+08	1.79803e+08	1.33469e+08	1.37392e+08	1.24795e+08	1.16663e+08	1.33497e+08	1.14826e+08	1.58394e+08	1.21516e+08	1.45838e+08	1.0286e+08	1.46051e+08	1.22185e+08	1.14938e+08	9.70892e+07	1.23841e+08	1.00608e+08	7.94338e+07	8.36432e+07	114409561	1.1635e+08	89190270	9.70442e+07	1.27201e+08	1.23543e+08
NEG5145	Tryptophan	5.322	203.079	[M-H]-	203.083	TRUE	1.32878e+08	1.15066e+08	1.57861e+08	1.61211e+08	1.53976e+08	1.68682e+08	1.10999e+08	1.38595e+08	1.53621e+08	1.33424e+08	1.45441e+08	8.88174e+07	1.3525e+08	1.12079e+08	1.55795e+08	1.12014e+08	1.09415e+08	9.89223e+07	1.29909e+08	1.08419e+08	1.14496e+08	1.10509e+08	1.60548e+08	1.2331e+08	1.35526e+08	1.71552e+08	2.46241e+08	1.81462e+08	1.56254e+08	1.41814e+08	1.67059e+08	1.10058e+08	109186362	1.44217e+08	1.22753e+08	1.36249e+08	1.32957e+08	1.47655e+08	1.79154e+08	1.55609e+08	1.86782e+08	1.3598e+08	1.73837e+08
POS6706	LPC(P18:1)	10.651	506.361	[M+H]+	506.361	TRUE	1.10955e+07	3.88483e+06	5.11717e+06	4.48693e+06	6.74057e+06	4.26016e+06	7.95533e+06	1.3401e+07	6.18954e+06	7.23779e+06	3.26075e+06	2.09502e+07	4.42237e+06	1.57469e+07	2.00218e+07	6.971e+06	2.12711e+07	7.52945e+06	3.71807e+06	9.35811e+06	7.36918e+06	6.11754e+06	6.09509e+06	1.31999e+07	5.85022e+06	2.08341e+06	4.41782e+06	9.39452e+06	4.32982e+06	1.6021e+07	1.03833e+07	3.88289e+06	5.86523e+06	4.09942e+06	5.29669e+06	8.07931e+06	1.08015e+07	9.50063e+06	6.67043e+06	3.91978e+06	3.13783e+06	9.83856e+06	7.01003e+06
POS6968	(5R)-5-[(1S,2S,3R,4R)-3-[(4E)-hex-4-enoyl]-6-[(2E,4E)-hexa-2,4-dienoyl]-5,7-dihydroxy-4,7-dimethyl-8-oxobicyclo[2.2.2]oct-5-en-2-yl]-4-hydroxy-3,5-dimethyl-2,5-dihydrofuran-2-one	5.09	537.192	[M+H]+	537.189	TRUE	31.78	871448	173180	326910	89082.2	31.78	31.78	31.78	31.78	1.61253e+06	54780.6	1.06472e+06	120639	69780.3	1.32122e+06	2.52213e+06	2.23232e+06	928930	268600	4.4921e+06	3.64794e+06	2.81224e+06	67702.6	31.78	87438.3	527907	39575.1	30359.1	31.78	1.05788e+06	31.78	31.78	31.78	31.78	365339	839460	3.29366e+06	31.78	31.78	31.78	31.78	2.33579e+06	31.78
POS5325	Trp-Glu	5.24	334.14	[M+H]+	334.14	TRUE	1.11807e+06	1.41254e+06	2.63082e+06	2.61141e+06	1.6264e+06	1.22091e+06	2.89102e+06	3.45289e+06	2.07857e+06	5.03824e+06	1.34503e+07	1.62066e+07	6.19915e+06	19043674	8.65162e+06	8.79076e+06	1.70787e+07	9.66071e+06	2.43748e+06	5.9201e+06	1.01311e+07	2.05231e+07	1.63456e+06	9.85728e+06	2.85847e+06	1.44938e+06	1.55741e+06	3.49217e+06	3.54686e+06	2.23963e+06	1.85922e+06	1.08619e+06	1.84425e+06	2.26134e+06	3.56159e+06	2.3647e+06	9529030	3.71196e+06	1.97545e+06	9.03288e+06	2.21683e+06	9.88817e+06	2.63434e+06
NEG1664	Hydroxyproline	7.557	130.048	[M-H]-	130.051	TRUE	2.62394e+06	5.00556e+06	2.53817e+06	3.56379e+06	2.71511e+06	1.88191e+06	2.82933e+06	1.61706e+06	3.30357e+06	3.23839e+06	2.21359e+06	3.13973e+06	2.87744e+06	5.21489e+06	3.46681e+06	2.40909e+06	3.03809e+06	3.93231e+06	6.75208e+06	3.61914e+06	3436134	3.6805e+06	2.80153e+06	3.53607e+06	6.12729e+06	3.81637e+06	4.30831e+06	3.0356e+06	3.58838e+06	1.96212e+06	2.69722e+06	1.29347e+06	2.43257e+06	3.12152e+06	1.66714e+06	2.15911e+06	2.94482e+06	3.65692e+06	1.4631e+06	2.72449e+06	2.43028e+06	1.8911e+06	2.97539e+06
POS2742	L,L-Cyclo(prolylalanyl)	5.089	169.098	[M+CH3OH+H]+	169.097	TRUE	2.15306e+07	2.20269e+07	3.36221e+07	2.48305e+07	2.73083e+07	3.22089e+07	2.04235e+07	1.93677e+07	2.13502e+07	2.153e+07	2.93677e+07	2.96121e+07	4.07469e+07	2.86113e+07	2.88111e+07	3.30103e+07	2.51056e+07	2.81361e+07	5.46459e+07	2.54838e+07	2.40887e+07	2.72824e+07	2.64139e+07	2.4398e+07	3.02123e+07	3.86747e+07	4.7576e+07	1.98563e+07	2.88244e+07	5.04824e+07	2.24659e+07	2.55113e+07	2.94912e+07	2.27108e+07	2.20846e+07	1.99795e+07	1.98599e+07	2.49948e+07	2.28197e+07	2.8892e+07	1.83911e+07	2.63095e+07	2.30093e+07
POS3960	4-Hydroxybenzoylcholine	4.856	224.128	[M]+	224.129	TRUE	1.81668e+08	2.37689e+08	1.79938e+08	1.93535e+08	2.15729e+08	1.97353e+08	2.33203e+08	2.14759e+08	2.00958e+08	2.46413e+08	1.67442e+08	1.79871e+08	2.06773e+08	2.0528e+08	1.67698e+08	2.09757e+08	3.15938e+08	2.36768e+08	2.50687e+08	3.39854e+08	3.62059e+08	2.84378e+08	1.81764e+08	3.42526e+08	2.47507e+08	3.02218e+08	2.09138e+08	2.09463e+08	1.81127e+08	3.12393e+08	2.32213e+08	2.13601e+08	2.08883e+08	2.16275e+08	2.08416e+08	2.58176e+08	3.33738e+08	1.9511e+08	2.09699e+08	2.40533e+08	2.46322e+08	2.4102e+08	1.8367e+08
POS4024	Ncgc00380138-01!	8.57	227.141	[M+H]+	227.139	TRUE	3.69638e+07	3.371e+07	4.40218e+07	1.46947e+07	2.13177e+07	3.09472e+07	2.03465e+07	2.49524e+07	1.60269e+07	2.74758e+07	3.96317e+07	2.17603e+07	3.2293e+07	2.47443e+07	1.63859e+07	3.77903e+07	59881772	2.92256e+07	4.97712e+07	6.94013e+07	4.8562e+07	6.02546e+07	4.41764e+07	2.53776e+07	3.70798e+07	5.91072e+07	2.8522e+07	1.48974e+07	38048077	2.47856e+07	2.78845e+07	3.00335e+07	2.59047e+07	1.79953e+07	3.81275e+07	3.98314e+07	2.89942e+07	1.53948e+07	2.02337e+07	3.62625e+07	2.67665e+07	2.84474e+07	2.02788e+07
POS3959	Salsolinol-1-carboxylic acid	7.956	224.092	[M+CH3OH+H]+	224.092	TRUE	3.79439e+07	3.51967e+07	3.56045e+07	3.54647e+07	3.40482e+07	3.89484e+07	4.13968e+07	3.38996e+07	3.74274e+07	3.39559e+07	3.17367e+07	3.32735e+07	3.71473e+07	3.54823e+07	3.46913e+07	3.87066e+07	4.39067e+07	3.87138e+07	4.40163e+07	3.95473e+07	5.27966e+07	5.1919e+07	4.17815e+07	5.12789e+07	3.20439e+07	4.98336e+07	4.02549e+07	3.93457e+07	3.89183e+07	4.64373e+07	4.11359e+07	3.7201e+07	3.83822e+07	3.99793e+07	3.75082e+07	3.79465e+07	3.64671e+07	3.42118e+07	4.01201e+07	3.87737e+07	3.77122e+07	3.72237e+07	3.88597e+07
NEG11198	Clerodin	13.695	433.222	[M-H]-	433.223	TRUE	6.44681e+06	1.71427e+06	1.36912e+06	1.19657e+06	1.12227e+06	460743	852406	931959	1.50629e+06	428778	490677	929066	1.36957e+06	321469	1.42649e+06	2.60259e+06	3.80435e+06	840325	1.40214e+06	367427	856379	456211	663002	239590	703249	103703	69116	228070	249646	183474	370708	173066	185992	223460	92422.4	395337	298098	986815	184100	233883	652633	113780	1.4466e+06
NEG1683	beta-Leucine	9.148	130.084	[M-H]-	130.087	TRUE	1.11435e+06	1.29469e+06	2.65002e+06	1.541e+06	2.1734e+06	857754	3.06911e+06	848455	1.97867e+06	851232	4.32702e+06	1.95927e+06	2.42135e+06	1.41721e+06	2.10985e+06	4.86974e+06	1.34536e+06	3.29022e+06	3.43729e+06	1.61002e+06	1.62074e+06	1.36678e+06	1.14903e+06	969194	1.10635e+07	1.22398e+06	1.87841e+06	1.28003e+06	1.15001e+06	1.21454e+06	1.28888e+06	1.58709e+06	1.2599e+06	1.80547e+06	1556713	2.13528e+06	1.42182e+06	1.53718e+06	740870	726810	1.26236e+06	1.52786e+06	1.83628e+06
NEG14487	Albizzioside A	5.144	757.253	[M-H]-	757.256	TRUE	15234.9	125622	116388	119906	74617.4	164625	101966	99482.5	107569	233652	334484	222931	92400.9	277961	369026	433485	200296	451340	93300.3	208461	275386	309515	25433.5	404373	402747	159272	217256	88852.2	166631	175538	119900	248463	197507	255622	113711	182276	481871	139309	303963	185086	192528	251408	87114.2
NEG8915	2-{[(2-fluorophenyl)methyl]amino}-3-indol-3-ylpropanoic acid	4.955	311.119	[M-H]-	311.12	TRUE	2.84197e+06	1.24546e+06	2.85045e+06	1.56875e+06	2.14272e+06	2.64725e+06	1130349	1.28527e+06	2.52007e+06	1.1029e+06	549723	51121.8	2.41479e+06	817713	32698.5	202731	479174	706289	3.76243e+06	391591	1.04166e+06	1.24933e+06	2.38371e+06	1.35882e+06	1.54292e+06	2.1976e+06	3.14588e+06	2.1277e+06	2.1086e+06	2.50657e+06	1.53756e+06	4.45776e+06	2.15769e+06	4.00318e+06	833564	2.37147e+06	807251	1.8797e+06	2.58597e+06	1.20726e+06	2.54555e+06	971796	1.33568e+06
NEG8708	Eicosatetraenoic acid	11.566	303.23	[M-H]-	303.233	TRUE	2.32991e+06	1.58433e+06	1.56812e+06	1.61304e+06	1.24929e+06	1.01884e+06	1.24371e+06	1.58412e+06	2.14395e+06	1.74816e+06	1.03954e+06	6.12538e+06	1.6918e+06	774955	2.38658e+06	2.60163e+06	1.29096e+06	3.42635e+06	1.27496e+06	5.57299e+06	1.04326e+06	2.68972e+06	1.28999e+06	412747	1.06344e+06	516187	679898	2.08398e+06	783812	3.90559e+06	3.44752e+06	1.05439e+06	2878434	3.3869e+06	3.25611e+06	941941	2.27627e+06	3.63114e+06	1.12475e+06	950181	1.66953e+06	1.28632e+06	1.3793e+06
NEG6734	Pyroglutamylisoleucine	5.971	241.116	[M-H]-	241.119	TRUE	7.06036e+06	5.63524e+06	1.26683e+07	6.32221e+06	3.95533e+06	8.21995e+06	7.14609e+06	8.44019e+06	7.08165e+06	1.23192e+07	3.20289e+07	3.05657e+07	1.04325e+07	2.12472e+07	3.15343e+07	2.12503e+07	1.10615e+07	1.77615e+07	7.38258e+06	1.3011e+07	1.16701e+07	1.1725e+07	7.79009e+06	1.45894e+07	7.50585e+06	5.3298e+06	7.02676e+06	9.20802e+06	1.25685e+07	8.08236e+06	8.17608e+06	6.68202e+06	1.26717e+07	8.6879e+06	1.9008e+07	8.63826e+06	1.46175e+07	8.64773e+06	6.59581e+06	1.76273e+07	9.44431e+06	1.73327e+07	5.36088e+06
POS4708	Phenylalanylleucine	5.963	279.171	[M+H]+	279.17	TRUE	32798585	1.45847e+08	2.004e+08	2.32445e+08	1.54636e+08	2.11638e+08	1.14334e+08	1.89557e+08	2.33094e+08	1.52072e+08	4.84313e+07	1.92657e+06	1.70377e+08	7.31779e+07	5.61138e+06	4.61432e+06	4.73233e+07	3.30481e+07	1.52444e+08	9.73409e+07	1.66525e+08	2.39968e+08	4.98994e+07	1.19763e+08	2.15886e+08	1.87993e+08	1.95579e+08	1.57248e+08	2.04301e+08	1.56808e+08	1.60356e+08	1.96535e+08	1.36979e+08	1.19152e+08	1.13896e+08	1.79575e+08	138964521	1.6398e+08	2.4187e+08	9.24479e+07	1.6039e+08	5.59106e+07	1.48167e+08
POS3000	Diisopropylaniline	7.479	178.159	[M+H]+	178.159	TRUE	2.1739e+06	3.76469e+06	3.48307e+06	2.8272e+06	4.29856e+06	2.89628e+06	3.93393e+06	1.65545e+06	2.58597e+06	2.78291e+06	2.22023e+06	2.74515e+06	2.8681e+06	2.25501e+06	3.06068e+06	2.22322e+06	3.40248e+06	3.26892e+06	5.25852e+06	2.50914e+06	2.74117e+06	3.58796e+06	3.67769e+06	2.5162e+06	3.56937e+06	2.9822e+06	4.49095e+06	3.45906e+06	1.97139e+06	4.47593e+06	2.88194e+06	3.63602e+06	3.2744e+06	1.57117e+06	1.57485e+06	3.96748e+06	3.04287e+06	2.16391e+06	3.22686e+06	4.13392e+06	5.07351e+06	3.69627e+06	2.0422e+06
POS1153	Methyl-3-hydroxybutyric acid	5.005	119.069	[M+H]+	119.07	TRUE	4.50747e+07	3.96429e+07	4.23125e+07	5.45274e+07	5.08639e+07	5.02491e+07	4.45933e+07	4.63359e+07	4.67922e+07	4.90687e+07	6.3276e+07	5.78758e+07	5.28009e+07	6.73758e+07	6.98218e+07	6.24495e+07	6.67824e+07	5.60555e+07	7.01282e+07	5.00002e+07	7.32933e+07	5.55385e+07	3.74533e+07	7.04755e+07	47767706	6.51436e+07	5.26547e+07	4.64783e+07	4.27122e+07	5.94482e+07	4.02545e+07	4.07465e+07	3.97874e+07	4.08731e+07	4.89767e+07	4.09652e+07	6.3652e+07	4.93028e+07	5.62681e+07	4.69552e+07	4.61663e+07	5.65943e+07	4.90608e+07
POS6694	(4R,5R)-antillatoxin	10.505	504.343	[M+Na]+	504.343	TRUE	3.35942e+06	729608	6.43377e+06	5.1864e+06	7.68292e+06	4.15837e+06	6.79857e+06	6.2893e+06	3.05349e+06	4.51229e+06	7.05028e+06	1.65426e+07	8.49564e+06	1.16037e+07	1.32672e+07	8.6712e+06	1.7922e+07	6.21857e+06	1.02975e+07	1.19187e+07	5.24539e+06	6.10409e+06	3.29437e+06	7.79489e+06	4.3006e+06	2.35197e+06	4.13111e+06	5.75187e+06	2.06895e+06	1.15226e+07	4.38421e+06	5.21967e+06	7.7035e+06	2.98904e+06	5.84165e+06	5.95732e+06	9.69816e+06	7.41119e+06	3.03376e+06	2.35011e+06	4.38083e+06	7.43764e+06	4.75877e+06
POS629	DL-Cycloserine	5.002	103.055	[M+H]+	103.05	TRUE	1.21014e+09	1.07221e+09	1.27994e+09	1.50692e+09	1.45945e+09	1.446e+09	1.21379e+09	1.33421e+09	1.39906e+09	1.59072e+09	1.86518e+09	1.74855e+09	1.52915e+09	1.83824e+09	2.15955e+09	1.87226e+09	2.02932e+09	1.65077e+09	2.07841e+09	1.56451e+09	2.09009e+09	1.65935e+09	1.11102e+09	2.27433e+09	1.45025e+09	1.77269e+09	1.63319e+09	1.40518e+09	1.22128e+09	1.68298e+09	1.26073e+09	1.25763e+09	1.12697e+09	1.11205e+09	1.62862e+09	1.2433e+09	1.85348e+09	1.40554e+09	1.72962e+09	1.36698e+09	1.39595e+09	1879208618	1.41195e+09
POS3852	5-hydroxycalamenene	9.415	219.175	[M+H]+	219.174	TRUE	2.68638e+07	2.84189e+07	4.06229e+07	3.93137e+07	4.32101e+07	2.7073e+07	2.5502e+07	3.91321e+07	3.19884e+07	4.58872e+07	2.02957e+07	2.34814e+07	4.18217e+07	4.17047e+07	3.03598e+07	4.81566e+07	4.2017e+07	4.69749e+07	5.04725e+07	4.40814e+07	5.91195e+07	6.29122e+07	5.08668e+07	5.77829e+07	4.19012e+07	6.3381e+07	5.09013e+07	3.09461e+07	4.71401e+07	5.67338e+07	4.94443e+07	3.22905e+07	4.73413e+07	4.56872e+07	3.27926e+07	4.74417e+07	4.29319e+07	4.70886e+07	4.68391e+07	3.32106e+07	4.8229e+07	3.19463e+07	2.82738e+07
POS2205	8-Oxo-7,8-dihydrodeoxyguanine	4.872	152.057	[M+H]+	152.057	TRUE	9.61985e+07	2.81237e+07	2.41473e+07	2.00886e+07	2.33437e+07	2.694e+07	2.47367e+07	6.01689e+07	2.54492e+07	3.72308e+07	8.0468e+06	3.94745e+06	1.38498e+07	1.33665e+07	6.31936e+06	6.11904e+06	3.62805e+07	1.90732e+07	2.16914e+07	3.87319e+07	3.79436e+07	4.81372e+07	4.10984e+07	4.33411e+07	3.77243e+07	1.75427e+07	7.96733e+07	2.3293e+07	1.79993e+07	6.85993e+07	2.10995e+07	4.00164e+07	3.84762e+07	5.72272e+07	1.27582e+07	2.60102e+07	3.20218e+07	3.66783e+06	2.14934e+07	2.13332e+07	2.31652e+07	3.65566e+07	2.32959e+07
POS3928	Glycyl-L-phenylalanine	5.266	223.108	[M+H]+	223.108	TRUE	1.26756e+07	5.53599e+07	9.26919e+07	7.20018e+07	9.48046e+07	8.33388e+07	8.23961e+07	8.25843e+07	8.34978e+07	4.83804e+07	2.40857e+07	1.85224e+06	5.94076e+07	5.65916e+07	7.20892e+06	9.25153e+06	3.17665e+07	2.60038e+07	5.47078e+07	7.82916e+07	8.17073e+07	1.10389e+08	3.46736e+07	6.66634e+07	6.85701e+07	5.55449e+07	6.59598e+07	5.42307e+07	3.20253e+07	1.19475e+08	4.66575e+07	1.21833e+08	5.48251e+07	7.03256e+07	3.90681e+07	7.20469e+07	4.51555e+07	5.88181e+07	8.70004e+07	5.07517e+07	9.16122e+07	3.08696e+07	6.44571e+07
NEG5278	N-Acetylphenylalanine	6.447	206.079	[M-H]-	206.082	TRUE	3.33056e+06	2.51019e+06	1.88627e+06	2.46769e+06	3.78272e+06	2.82161e+06	3.99052e+06	2.2784e+06	2.63255e+06	4.76441e+06	2.16085e+06	1.13162e+07	3.05155e+06	4.17883e+06	5.3597e+06	4.36952e+06	6.47225e+06	5.50434e+06	3.34367e+06	3.91327e+06	2.38682e+06	2.83066e+06	3.65649e+06	3.95875e+06	2.62034e+06	1.68663e+06	3.90843e+06	2.68996e+06	2.0426e+06	1.68465e+06	962122	2.54949e+06	2.16889e+06	1.95473e+06	4.45922e+06	2.50265e+06	3.93347e+06	3.39703e+06	3.75093e+06	2.22665e+06	3.88952e+06	3.12709e+06	2.65746e+06
POS701	Guaiacol	5.001	107.05	[M+H-H2O]+	107.049	TRUE	1.02215e+08	9.59725e+07	1.06505e+08	1.21711e+08	1.18402e+08	1.16384e+08	9.84626e+07	1.12591e+08	1.17705e+08	1.27868e+08	1.43394e+08	1.35374e+08	1.15993e+08	1.53046e+08	1.67048e+08	1.48646e+08	1.59245e+08	1.31254e+08	1.63263e+08	1.20809e+08	1.6014e+08	1.35494e+08	9.07808e+07	1.7648e+08	1.16553e+08	1.5804e+08	1.3423e+08	1.12506e+08	1.02969e+08	1.38841e+08	1.04234e+08	9.92098e+07	8.93838e+07	9.17816e+07	1.2829e+08	1.00773e+08	1.39984e+08	1.1368e+08	1.34573e+08	1.12243e+08	1.07385e+08	1.50576e+08	1.08235e+08
NEG7971	Isoleucylphenylalanine	5.965	277.153	[M-H]-	277.155	TRUE	6.6911e+06	3.03619e+07	3.96775e+07	4.82265e+07	2.79092e+07	4.52887e+07	2.21731e+07	3.45477e+07	4.63415e+07	2.57902e+07	9.53184e+06	310135	3.97847e+07	1.48928e+07	786615	643714	7.30306e+06	5.92382e+06	2.55828e+07	1.82495e+07	2.44083e+07	3.98336e+07	1.15213e+07	1.77781e+07	4.06913e+07	2.22392e+07	3.5105e+07	3.35931e+07	3.81506e+07	2.42304e+07	3.08295e+07	4.00163e+07	2.78144e+07	2.7108e+07	2.34549e+07	3.24823e+07	2.83756e+07	3.65752e+07	4.77438e+07	2.0176e+07	3.61542e+07	1.03056e+07	3.03193e+07
POS7072	LPC(20:2)	10.614	548.372	[M+H]+	548.372	TRUE	2.75069e+07	2.0175e+07	4.49763e+07	4.13428e+07	4.13686e+07	3.54691e+07	4.25477e+07	8.95187e+07	3.15868e+07	3.94494e+07	3.10211e+07	9.93258e+07	3.07814e+07	9.33847e+07	7.04643e+07	6.63726e+07	1.17598e+08	2.00316e+07	2.4745e+07	2.23937e+07	2.60073e+07	2.21438e+07	1.97637e+07	2.91242e+07	1.21647e+07	7.91774e+06	2.24683e+07	3.56284e+07	2.95484e+07	2.96335e+07	2.30629e+07	4.20708e+07	3.37773e+07	1.07427e+07	4.16549e+07	5.94975e+07	7.24743e+07	4.07382e+07	4.07086e+07	2.80532e+07	2.22044e+07	4.60922e+07	3.88874e+07
POS4794	2-Hydroxyadenosine	4.871	284.099	[M+H]+	284.099	TRUE	7.72854e+07	2.30034e+07	2.06098e+07	1.75737e+07	1.79351e+07	2.15755e+07	1.87497e+07	5.22264e+07	2.04416e+07	3.0519e+07	5.62063e+06	1.87041e+06	1.07128e+07	9.17048e+06	4.42623e+06	3.583e+06	2.93249e+07	1.4939e+07	1.84697e+07	3.18371e+07	3.2716e+07	3.63735e+07	3.39633e+07	3.37654e+07	3.07114e+07	1.57885e+07	7.08554e+07	1.64094e+07	1.44341e+07	5.69579e+07	1.72745e+07	3.38274e+07	3.31179e+07	4.8716e+07	8.65893e+06	2.15708e+07	2.62743e+07	2.24126e+06	1.67965e+07	1.71564e+07	1.65858e+07	2.89253e+07	1.90237e+07
POS5258	Tris(2-chloroisopropyl)phosphate	9.016	327.009	[M+H]+	327.008	TRUE	5.28223e+07	4.4108e+07	5.10552e+07	5.85144e+07	5.60331e+07	5.37731e+07	5.34792e+07	5.63953e+07	5.37444e+07	5.66305e+07	4.92721e+07	4.78443e+07	5.92244e+07	5.35868e+07	4.65771e+07	5.5828e+07	7.34092e+07	5.61123e+07	6.26333e+07	5.71896e+07	7.76466e+07	5.55979e+07	6.34218e+07	7.72484e+07	5.38106e+07	7.92136e+07	6.67542e+07	6.20879e+07	5.64319e+07	7.01251e+07	6.32587e+07	5.92313e+07	5.75879e+07	5.87362e+07	5.92231e+07	6.08016e+07	5.86647e+07	6.32186e+07	5.60602e+07	6.08234e+07	5.76462e+07	5.47512e+07	5.87965e+07
NEG9328	6-[hydroxy(phenyl)methyl]-1-(3-methylbutanoyl)-4-oxopyridine-3-carboxamide	7.685	327.135	[M-H]-	327.135	TRUE	2.23136e+07	3.45316e+07	7.94282e+06	57120.4	175244	32684.2	80595.7	43739.8	264321	321884	221602	1.1045e+06	93858.1	224678	177242	186373	308173	194848	148144	33921.5	7947.62	368304	47489.1	317926	3.95337e+06	2.1989e+07	76461.3	183005	184908	148512	222075	175817	392004	628172	152789	185194	97775.3	231085	68716.5	73665.8	101711	220284	135592
NEG8693	Quercetin	4.884	303.047	[M-H]-	303.05	TRUE	9.15997e+06	3.94787e+07	2.08767e+07	2.87749e+07	1.84148e+07	2.59522e+07	5.02948e+07	2.83116e+07	2.47596e+07	4.88018e+07	1.11771e+07	165354	1.73626e+07	4.05716e+07	1.23755e+06	925246	6.27618e+07	3.34796e+07	2.31009e+07	7.33571e+07	5.45146e+07	5.60168e+07	1.10567e+07	7.07583e+07	6.86494e+07	2.27942e+07	1.00094e+07	9.7232e+06	4.84751e+06	3.87395e+07	1.45733e+07	9.78567e+06	1.87387e+07	6.86302e+06	2.73862e+07	3.62206e+07	7.3653e+07	216821	2.6483e+07	4.76549e+07	4.07342e+06	6.64682e+07	2.12954e+06
NEG10102	N-(3-pyridyl)(3,4,5-triethoxyphenyl)carboxamide	5.283	365.131	[M-H]-	365.127	TRUE	7.6806e+06	4.68931e+06	7.54737e+06	6.96919e+06	1.23905e+07	7.73481e+06	7.41423e+06	9.22163e+06	1.23831e+06	1.04889e+07	9.30265e+06	31.78	6.60579e+06	7.82081e+06	6.22465e+06	4.67323e+06	48361.4	4.06118e+06	7.38983e+06	5.10726e+06	3.48882e+06	7.93567e+06	1.68563e+07	929046	4.64401e+06	1.27632e+07	3.02307e+07	1.71414e+07	1.24979e+07	1.39666e+07	1.22245e+07	1.91946e+06	1.28491e+07	1.6945e+07	5.06197e+06	9.69296e+06	7.7927e+06	1.8051e+07	2.96111e+06	7.84213e+06	9.25318e+06	3.70907e+06	1.04174e+07
POS7177	Podototarin	13.531	569.438	[M+H]+	569.436	TRUE	731925	349044	3.90868e+07	5.95657e+07	2.46254e+07	2.09106e+07	1.72858e+07	6.05121e+07	1.50364e+07	3.8903e+07	1.02614e+08	3.92484e+07	2.40894e+07	7.94332e+07	3.42418e+07	5.12525e+07	9.33695e+07	6.22306e+07	4.2437e+07	4.1181e+07	9.17246e+07	2.71749e+07	4.48615e+07	4.11183e+07	8.27299e+07	31.78	8.50912e+07	2.6832e+07	2.89919e+07	6.1483e+07	3.78977e+07	2.46688e+07	5.78863e+07	33467376	1.29029e+07	4.98272e+07	1.35343e+07	2.1416e+07	3.94128e+07	3.17036e+07	4.39305e+07	5.15743e+07	5.20788e+07
POS6823	LPC(18:2)	9.75	520.34	[M+H]+	520.34	TRUE	6.85211e+09	4.91406e+09	8.34325e+09	4.60873e+09	7.73337e+09	8.33201e+09	7.30262e+09	1.19512e+10	5.36945e+09	8.3842e+09	6.65127e+09	4.46943e+09	7.20095e+09	1.31054e+10	6.69679e+09	6.10075e+09	1.24891e+10	8.19072e+09	1.09971e+10	4.9941e+09	6.28452e+09	7.39442e+09	5.80567e+09	7.20936e+09	5.00582e+09	7.81656e+09	8.56686e+09	9.09835e+09	8.75923e+09	1.78577e+10	8.98941e+09	1.02625e+10	5.45488e+09	8.16589e+09	6.49192e+09	1.2458e+10	1.0064e+10	7.21628e+09	7.33266e+09	7.34928e+09	8.67208e+09	6.43765e+09	5.9992e+09
NEG181	beta-Alanine	8.28	88.0377	[M-H]-	88.0404	TRUE	1.05014e+06	398925	677109	866431	407128	320520	667223	563059	561678	298375	1.00752e+06	730373	822671	756467	855971	1.63546e+06	478668	375502	774520	440592	342680	658331	397835	796396	2.12013e+06	222151	430049	384929	241921	449724	798333	744754	423413	367056	639555	211629	416149	440774	841182	627426	482198	386752	516388
POS5087	3-({2-[2-(Carboxymethoxy)ethoxy]ethoxy}methyl)heptanoic acid	6.236	307.174	[M+NH4]2+	307.175	TRUE	268101	160264	1.81385e+07	1.46939e+07	1.36064e+07	1.07198e+07	1.26825e+07	1.75107e+07	1.76397e+07	1.57012e+07	1.72425e+07	2.10671e+07	1.93319e+07	1.62182e+07	1.35266e+07	1.3824e+07	3.14076e+07	2.12121e+07	2.26076e+07	1.62318e+07	1.92476e+07	2.24163e+07	9.76629e+06	1.99251e+07	2.03637e+07	128360	1.42072e+07	1.79238e+07	1.48925e+07	2.6606e+07	1.25983e+07	1.82693e+07	1.37038e+07	1.20923e+07	1.56358e+07	1.62141e+07	2.02605e+07	1.91685e+07	1.28386e+07	1.28699e+07	1.85193e+07	1.75136e+07	1.62624e+07
POS8683	PC(18:0/20:4)	11.142	810.599	[M+H]+	810.601	TRUE	3.55807e+08	2.09026e+08	1.53656e+08	4.2439e+08	4.75735e+08	3.19171e+08	5.6718e+08	3.42988e+08	5.48628e+08	3.40143e+08	6.5104e+08	3.56142e+08	4.6097e+08	6.20101e+08	6.52552e+08	6.35588e+08	8.53112e+08	2.23836e+08	2.80903e+08	4.16436e+08	3.30187e+08	1.72304e+08	4.34786e+08	3.95278e+08	3.15404e+08	4.03188e+08	7.69666e+08	4.19793e+08	2.54757e+08	3.57804e+08	4.50168e+08	2.0587e+08	3.85291e+08	8.66342e+08	4.18028e+08	7.7639e+08	1.85641e+08	5.59223e+08	6.1343e+08	2.66697e+08	3.01842e+08	2.23924e+08	3.94631e+08
POS4724	2-Methyl-4'-(methylthio)-2-morpholinopropiophenone	1.592	280.14	[M+H]+	280.137	TRUE	3.8939e+08	2.69821e+08	2.41599e+08	2.95174e+08	4.57716e+08	2.33418e+08	3.84972e+08	393921031	4.60402e+07	4.87869e+08	4.33271e+08	334693	3.30122e+08	4.62921e+08	2.4443e+08	2.05075e+08	5.684e+06	2.57954e+08	4.31715e+08	2.39908e+08	2.44017e+08	6.46085e+08	5.64928e+08	4.01395e+07	1.86322e+08	6.27948e+08	1.31747e+09	5.88612e+08	6.19675e+08	7.6321e+08	6.40556e+08	8.10566e+07	5.20521e+08	6.46303e+08	2.27108e+08	4.91484e+08	3.16999e+08	8.2214e+08	99224065	2.80337e+08	3.94945e+08	1.82674e+08	3.62043e+08
NEG7655	Inosine	4.881	267.07	[M-H]-	267.074	TRUE	3.83154e+08	1.53218e+09	7.6098e+08	1.09655e+09	7.00038e+08	9.89196e+08	1.98305e+09	1.06599e+09	8.94181e+08	1.93454e+09	4.2845e+08	1.95096e+07	6.48538e+08	1.65285e+09	5.76621e+07	5.14663e+07	2.42636e+09	1.25252e+09	8.70489e+08	3.16162e+09	2.34534e+09	2.08751e+09	4.0877e+08	2.76067e+09	2.98422e+09	9.26907e+08	3.6361e+08	3.50475e+08	1.84129e+08	1.39388e+09	5.42275e+08	3.74676e+08	6.80836e+08	2.50175e+08	1.03384e+09	1.44061e+09	2.82951e+09	1.18217e+07	1.06293e+09	1.72175e+09	1.5237e+08	2.53863e+09	8.70944e+07
NEG3964	Monomethyl phthalate	6.746	179.032	[M-H]-	179.035	TRUE	102680	346252	548835	227836	264835	431509	293479	1.14153e+06	951464	614469	163381	761694	597063	677224	557089	327382	737973	555413	684844	554384	385652	531477	456641	361698	475066	41084.3	422882	700259	465196	527237	316271	278220	555466	397466	56980.1	494207	530798	620463	400219	223678	333435	390954	867623
NEG5920	Phenylalanylglycine	5.281	221.09	[M-H]-	221.093	TRUE	3.76906e+06	1.69392e+07	2.82472e+07	2.35053e+07	2.65156e+07	2.65742e+07	2.31536e+07	2.27733e+07	2.54566e+07	1.23738e+07	7.08125e+06	924089	2.03134e+07	1.57101e+07	2.67635e+06	2.39606e+06	7.42377e+06	6.72065e+06	1.32448e+07	2.14103e+07	1.87079e+07	2.50916e+07	1.15069e+07	1.57696e+07	2.01368e+07	9.48545e+06	2.15107e+07	1.66666e+07	9.39915e+06	2.64665e+07	1.34759e+07	3.57432e+07	1.68177e+07	2.42597e+07	1.15823e+07	1.86459e+07	1.31978e+07	1.93249e+07	2.71332e+07	1.63483e+07	3.07605e+07	8.8853e+06	1.9232e+07
NEG12897	Phorbol dibutyrate	6.965	539.244	[2M-H]-	539.242	TRUE	1.48843e+07	2.43945e+07	1.36431e+07	1.55583e+07	2.10382e+07	7.7493e+06	1.67383e+07	2.34498e+07	1.42383e+07	6.61227e+06	1.12033e+07	1.22549e+07	1.66433e+07	6.98747e+06	1.19027e+07	1.12736e+07	7.69348e+06	3.04707e+06	7.89891e+06	1.11153e+07	1.98474e+07	2.36971e+07	7.50478e+06	1.1007e+07	6.40322e+06	8.94987e+06	8.45378e+06	5.83561e+06	1.23125e+07	8.02383e+06	2.20303e+07	1.03376e+07	1.16291e+07	1.45021e+07	1.07145e+07	1.48278e+07	1.86214e+07	1.91305e+07	1.22015e+07	4.98809e+06	1.30634e+07	6.27115e+06	1.09175e+07
POS4746	Aspartylphenylalanin	5.385	281.114	[M+H]+	281.113	TRUE	1.34999e+07	1.99926e+08	9.89203e+07	1.50763e+08	1.24705e+08	1.67012e+08	1.11158e+08	1.35831e+08	3.57963e+08	1.43499e+08	5.18508e+07	1.00925e+07	2.07681e+08	1.06427e+08	1.22765e+07	1.87285e+07	4.79235e+07	4.74913e+07	1.04343e+08	8.11567e+07	1.30885e+08	2.29271e+08	3.796e+07	9.72525e+07	1.63216e+08	1.79577e+08	138799054	1.04311e+08	1.6314e+08	2.05141e+08	9.79086e+07	1.27878e+08	1.07601e+08	8.57683e+07	9.18013e+07	1.76563e+08	1.5033e+08	1.85468e+08	2.6624e+08	9.48659e+07	8.04537e+07	8.056e+07	2.66063e+08
POS3151	Triethyl Phosphate	7.094	183.079	[M+H]+	183.078	TRUE	8.6362e+07	8.66361e+07	6.9606e+07	6.86538e+07	7.79178e+07	7.93296e+07	8.17146e+07	6.93784e+07	7.46217e+07	7.49335e+07	6.38176e+07	6.18462e+07	7.06345e+07	6.20791e+07	6.74532e+07	7.22764e+07	7.77708e+07	7.43152e+07	8.7785e+07	7.98952e+07	1.0867e+08	1.02182e+08	8.85458e+07	9.7946e+07	6.71313e+07	1.12102e+08	8.25672e+07	7.58351e+07	7.65662e+07	8.9334e+07	8.20328e+07	6.74543e+07	7.35013e+07	7.65255e+07	7.42958e+07	7.82076e+07	7.4164e+07	7.26515e+07	7.74541e+07	7.77817e+07	8.08682e+07	7.04046e+07	7.69733e+07
NEG4047	Tyrosine	8.279	180.064	[M-H]-	180.067	TRUE	74078.8	37387.3	191480	31380.1	97126.7	29226.9	31287.9	60688.5	107149	35379	27763.1	25129.7	41882.6	36427.4	32216.2	35251.3	32552.1	45812.6	31.78	39234.8	28123.4	43176.6	47530.7	4661.54	1.92095e+06	105590	31.78	29741.2	30674.5	31474	3400.01	34032.4	91083.9	38566	31.78	37475.2	52240.6	42326	26217.7	69957.7	41075.5	31.78	119943
NEG9305	4-hydroxy-1-phenyl-3-benzylhydroquinolin-2-one	5.049	326.121	[M-H]-	326.119	TRUE	1.04018e+07	7.07446e+06	7.7427e+06	1.13354e+07	1.8274e+07	1.06558e+07	1.16474e+07	1.14699e+07	1.6421e+06	1.82793e+07	2.38076e+07	29944.9	1.13097e+07	2.22669e+07	1.52398e+07	1.02832e+07	68263.1	8.84711e+06	1.45571e+07	9.41994e+06	7.28453e+06	1.51629e+07	2.13437e+07	2.01635e+06	8159646	1.23902e+07	3.44132e+07	2.18467e+07	1.47702e+07	2.43579e+07	1.51547e+07	2.41434e+06	2.07821e+07	2.30868e+07	9.16104e+06	1.21727e+07	1.47236e+07	2.77032e+07	4.79629e+06	1.20977e+07	1.06375e+07	8.54558e+06	1.41563e+07
POS6339	2(1H)-Azulenone, 6-(beta-D-glucopyranosyloxy)-4,5,6,7,8,8a-hexahydro-5-hydroxy-5-(1-hydroxy-1-methylethyl)-3,8-dimethyl-	5.858	453.211	[M+Na]+	453.21	TRUE	323109	373289	4.44597e+07	3.42307e+07	3.1488e+07	2.53636e+07	2.8151e+07	4.33543e+07	3.8305e+07	3.92399e+07	4.77668e+07	5.15501e+07	3.36745e+07	2.72459e+07	3.2226e+07	3.79893e+07	5.1483e+07	3.52197e+07	3.5063e+07	31364766	5.57825e+07	6.04229e+07	2.67082e+07	5.62739e+07	3.48198e+07	117672	2.2959e+07	3.27324e+07	2.90487e+07	5.21476e+07	2.12279e+07	3.30375e+07	2.99439e+07	2.93138e+07	3.69215e+07	3.23577e+07	4.58296e+07	4.07603e+07	2.8402e+07	2.86931e+07	3.7233e+07	3.12391e+07	3.29376e+07
POS6090	3,4-dicatecholspermidine	4.94	418.195	[M+H]+	418.197	TRUE	3.76693e+06	9.52607e+07	1.08168e+08	1.25047e+08	1.20319e+08	1.56496e+08	1.5227e+08	2.02876e+08	1.49741e+08	1.56539e+08	2.22586e+07	108358	2.34465e+08	5.03189e+07	4.80419e+06	4.3163e+06	4.28407e+07	7.26561e+07	6.04338e+07	8.66833e+07	2.91472e+08	3.06024e+08	1.82613e+07	1.12044e+08	8.98966e+07	1.69188e+08	9.26738e+07	9.2099e+07	1.66103e+08	1.46901e+08	6.96636e+07	4.48536e+07	8.58247e+07	7.40301e+07	1.45638e+08	2.45674e+08	7.73942e+07	1.07186e+08	1.18537e+08	6.44805e+07	5.43338e+07	5.11205e+07	2.02433e+08
NEG11087	Prostratin	6.661	425.177	[M-H]-	425.174	TRUE	182285	31.78	2.11914e+06	767857	1.11329e+06	1.6533e+06	279520	1.00999e+06	31.78	231125	452395	124252	302538	446584	312680	336796	31.78	283175	365250	503758	784897	333743	520231	318585	181432	296056	580808	180151	572692	556933	509184	640842	563269	302005	896990	202431	224094	285594	581023	447302	95734.5	255358	167131
POS7063	2-[(4S,5S,5aS,9aS)-4-methoxy-6,6,9a-trimethyl-5-[(2E,4E,6E)-octa-2,4,6-trienoyl]oxy-1-oxo-4,5,5a,7,8,9-hexahydro-3H-benzo[e]isoindol-2-yl]pentanedioic acid	9.759	547.3	[M+2H]2+	547.301	TRUE	2.28089e+07	1.08368e+07	1.8793e+07	1.71424e+07	1.44097e+07	1.72873e+07	1.80943e+07	2.3075e+07	9.80224e+06	1.63811e+07	5.52728e+06	6.50403e+06	1.40863e+07	2.28843e+07	8.5781e+06	1.47837e+07	1.96353e+07	1.30693e+07	2.92914e+07	1.18534e+07	1.22372e+07	8.85547e+06	6.549e+06	1.1533e+07	6.51513e+06	1.09789e+07	1.50717e+07	1.27698e+07	7.68946e+06	1.68779e+07	9.01808e+06	1.18219e+07	4.45648e+06	1.00909e+07	5.57856e+06	1.61807e+07	1.02374e+07	8.64734e+06	6.07159e+06	7327652	1.58346e+07	4.94243e+06	8.0637e+06
POS5613	Mmv659004	5.603	365.158	[M+H]+	365.153	TRUE	604011	1.14754e+06	3.42528e+07	2.67806e+07	2.56843e+07	1.617e+07	1.97064e+07	2.89884e+07	2.79284e+07	2.71023e+07	3.13329e+07	3.37783e+07	2.00454e+07	1.55236e+07	2.11842e+07	2.15546e+07	3.35785e+07	1.87268e+07	2.3009e+07	2.01062e+07	3.22497e+07	3.73553e+07	1.17587e+07	3.23141e+07	2.49485e+07	423655	1.51089e+07	2.12736e+07	1.64033e+07	3.6115e+07	1.11459e+07	2.16337e+07	2.10802e+07	2.31542e+07	2.85199e+07	2.49796e+07	3.26008e+07	2.95908e+07	1.96836e+07	2.02454e+07	2.83089e+07	2.05425e+07	1.90892e+07
NEG10959	Methyl (2E,3E,5E,7E,9E)-2-Ethylidene-11-[(1R,5R)-4-Hydroxy-4-(2-Hydroxyethyl)-2-Oxo-6-Oxa-3-Azabicyclo[3.1.0]Hexan-1-Yl]-4,10-Dimethyl-11-Oxoundeca-3,5,7,9-Tetraenoate	4.946	416.174	[M-H]-	416.171	TRUE	1.65037e+06	3.6513e+07	3.88459e+07	4.85872e+07	3.9876e+07	6.38854e+07	5.61638e+07	6.5581e+07	5.19697e+07	4.79548e+07	7.82452e+06	74022.9	9.65667e+07	1.63599e+07	1.85296e+06	1.5874e+06	1.24743e+07	2.34426e+07	1.72262e+07	3.36006e+07	8.40303e+07	9.18353e+07	6.56253e+06	3.44436e+07	3.32389e+07	3.59872e+07	3.13306e+07	3.25285e+07	5.43623e+07	3.93323e+07	2.19063e+07	1.46974e+07	3.05508e+07	2.77925e+07	5.15756e+07	7.23062e+07	2.77227e+07	3.67038e+07	4.22769e+07	2.45894e+07	1.89289e+07	1.96192e+07	6.82864e+07
NEG2342	2,2-Dimethylsuccinic acid	13.541	145.049	[M-H2O-H]-	145.05	TRUE	1.8359e+08	1.98988e+08	2.89758e+08	1.46919e+08	1.34021e+08	1.41195e+08	165234090	2.19657e+08	2.98612e+08	1.58088e+08	1.07877e+08	1.03539e+08	1.22534e+08	1.75556e+08	1.03763e+08	1.26203e+08	1.47058e+08	2.35392e+08	1.27781e+08	1.35041e+08	1.27863e+08	1.4929e+08	1.28547e+08	1.11188e+08	2.09346e+08	1.1235e+08	3.74261e+08	3.13446e+08	1.48204e+08	1.44749e+08	1.16485e+08	1.58355e+08	223566009	1.96212e+08	1.87704e+08	1.99502e+08	2.75508e+08	1.76691e+08	1.89708e+08	2.01952e+08	2.40682e+08	1.70249e+08	2.9862e+08
NEG8119	Guanosine	4.879	282.081	[M-H]-	282.084	TRUE	3.23826e+07	9.06968e+06	7.51562e+06	6.24751e+06	6.32558e+06	8.76917e+06	6.33818e+06	1.85944e+07	8.16945e+06	9.37887e+06	2.29043e+06	641268	4.15374e+06	3.54383e+06	1.51259e+06	1.1253e+06	7.27114e+06	4.29331e+06	6.37932e+06	7.89868e+06	7.02024e+06	9.85263e+06	1.41564e+07	6.85494e+06	9.02016e+06	3.85503e+06	2.42878e+07	6.48895e+06	5.4813e+06	1.40014e+07	5.79084e+06	1.26153e+07	1.20868e+07	2.12992e+07	3.63008e+06	6.91722e+06	7.47136e+06	1.07203e+06	5.96721e+06	5.37619e+06	7.16184e+06	8.46252e+06	8.04927e+06
POS4723	2-(2-amino-3-carbamoylpropanamido)-3-phenylpropanoic acid	5.23	280.13	[M+H]+	280.129	TRUE	1.09828e+06	1.20304e+07	4.62136e+06	5.34654e+06	3.36133e+06	5.14532e+06	6.14875e+06	7.80276e+06	6.06792e+06	1.28705e+07	2.59881e+06	264716	7.47097e+06	6.28048e+06	811799	163964	1.56073e+07	8.147e+06	4.69475e+06	8.60427e+06	1.35655e+07	1.15888e+07	1.84955e+06	6.512e+06	5.14869e+06	8.85289e+06	3.33508e+06	6.51367e+06	5.31826e+06	6.46753e+06	6.81544e+06	5.03855e+06	5417174	3.28032e+06	4.61271e+06	6.20322e+06	2.65653e+07	2.049e+06	8.61046e+06	5.40953e+06	4.11606e+06	6.61551e+06	1.05822e+06
POS2559	Carnitine	0.889	162.113	[M+H]+	162.112	TRUE	3945691929	3.35767e+09	4.1905e+09	3.35694e+09	3.57028e+09	3.95107e+09	4.08364e+09	3.82374e+09	3.69936e+09	3.11e+09	2.99738e+09	2.73356e+09	3.9939e+09	3.99077e+09	3.1259e+09	3.33043e+09	4.72631e+09	3.25773e+09	5.2045e+09	3.25653e+09	5.10244e+09	5.25555e+09	3.81698e+09	6.25504e+09	4.37766e+09	4.85083e+09	4.37983e+09	3.93548e+09	2.50658e+09	5.41678e+09	5.71126e+09	4.73798e+09	4.52318e+09	2.84466e+09	3.66312e+09	2.8328e+09	3.00402e+09	3.97792e+09	3.20462e+09	2.83363e+09	3.4954e+09	3.55663e+09	3.28155e+09
POS2324	6-n-Propyluracil	4.889	155.082	[M+CH3OH+H]+	155.082	TRUE	3.6209e+06	4.96105e+06	3.94801e+06	4.39908e+06	5.74565e+06	2.94791e+06	2.42411e+06	5.38513e+06	3.86977e+06	4263809	5.58234e+06	6.02368e+06	4.41602e+06	8.44407e+06	6.50835e+06	5.11241e+06	3.33672e+06	4.99902e+06	1.04084e+07	3.12495e+06	2.64749e+06	3.70128e+06	5.64922e+06	1.02683e+07	2.46521e+06	4.79907e+06	8.92339e+06	3.62497e+06	5.53547e+06	1.03551e+07	5.68049e+06	2.93513e+06	5.33096e+06	6.23576e+06	6.782e+06	7.91804e+06	2.1764e+06	5.60352e+06	3.04862e+06	1.97901e+06	5.63383e+06	5.19047e+06	5.27803e+06
NEG11635	LPA(20:4)	10.469	457.231	[2M-H]-	457.236	TRUE	1.31652e+07	2.70014e+06	4.76765e+06	3.28016e+06	1.62673e+06	1.51303e+06	2.17056e+06	2.07207e+06	4.12917e+06	1.51093e+06	1.45254e+06	1.83043e+06	2.74285e+06	2.67849e+06	1.03436e+06	2.56318e+06	3.55917e+06	3.09083e+06	2.95788e+06	1.86935e+06	3.32145e+06	2.21802e+06	5.4389e+06	3.89634e+06	2.58776e+06	1.81542e+06	2.0863e+06	1.50005e+06	2.40929e+06	3.50726e+06	3.06063e+06	1.54158e+06	948838	1.26849e+06	2.70474e+06	2.88578e+06	3.25972e+06	4.51788e+06	3.42135e+06	2.0066e+06	2.44849e+06	1.29241e+06	3.59862e+06
POS1718	Hypoxanthine	4.888	137.046	[M+H]+	137.046	TRUE	1.04189e+09	3.8444e+09	2.05101e+09	3.0791e+09	2.11302e+09	2.55082e+09	5.83862e+09	3.1745e+09	2.46724e+09	5.79702e+09	1.28617e+09	1.96299e+08	1.83329e+09	5.07304e+09	3.46703e+08	3.58591e+08	9.69962e+09	4.27287e+09	2.98984e+09	1.08319e+10	9.83545e+09	7.74677e+09	1.1177e+09	1.23631e+10	9.14796e+09	3.95998e+09	1.21479e+09	1.11129e+09	622360095	5.56796e+09	1.81611e+09	1.29729e+09	1.98783e+09	7.16885e+08	2.8419e+09	4.28553e+09	8.88629e+09	1.10068e+08	3.27166e+09	5.09617e+09	5.12893e+08	7.8849e+09	3.22745e+08
POS5365	2-Linoleoylglycerol	10.955	337.274	[M+CH3OH+H]+	337.274	TRUE	516150	358078	321791	34628.1	629572	409527	598040	31.78	312099	357031	372941	588511	580944	208561	1.32212e+06	3.31888e+06	2.4422e+06	529851	914921	286611	327842	31.78	268767	386939	31.78	31.78	282117	31.78	231568	31.78	270548	257264	31.78	37905.7	219442	33684.4	276445	371583	876260	407447	320987	632024	691451
NEG9785	Mycosporine glutaminol	9.064	347.147	[M-H]-	347.146	TRUE	8260.86	22583.1	876113	999732	831191	783599	1.27829e+06	1.42326e+06	305346	1.8866e+06	1.47403e+06	4.42953e+06	1.80217e+06	1.9963e+06	2.33754e+06	467345	3.76081e+06	4.25848e+06	1.61741e+06	4.65406e+06	2.47062e+06	3.97806e+06	480628	3.27062e+06	2.43586e+06	4103.74	1.26549e+06	1.35718e+06	1.04506e+06	3.48742e+06	1.65975e+06	3.88076e+06	863919	630576	138320	444366	5.24334e+06	1.87855e+06	1.51599e+06	686798	1.0231e+06	4.19297e+06	3.18198e+06
POS3706	Aerugine	5.933	210.059	[M+H]+	210.058	TRUE	31.78	31.78	182794	126831	249211	2.30669e+06	1.4386e+06	935413	31.78	1.07568e+06	2.26439e+06	1.48556e+07	4.33454e+06	933159	4.8033e+06	752892	1.18878e+07	1.09145e+06	2.08472e+06	2.06441e+06	3.15054e+06	1.47278e+06	528437	764457	4.85687e+06	31.78	1.49482e+06	1.33309e+06	836238	3.89007e+06	1.82744e+06	1.64516e+07	31.78	31.78	31.78	31.78	5.03467e+06	1.64775e+07	1.2327e+06	922535	159958	5.3009e+06	3.16468e+07
POS5806	Eudesmin	8.716	387.182	[M+H]+	387.18	TRUE	2.65909e+07	1.79229e+07	1.7573e+07	2.09841e+07	2.5427e+07	1.87727e+07	2.17092e+07	2.0759e+07	2.11063e+07	1.54066e+07	1.94402e+07	1.64572e+07	1.05617e+07	2.66434e+07	5.40166e+07	1.61797e+07	2.64168e+07	1.73075e+07	2.77564e+07	2.21284e+07	2.40458e+07	2.54456e+07	2.15324e+07	2.70969e+07	1.24991e+07	2.73594e+07	2.42462e+07	2.11546e+07	1.99695e+07	2.28269e+07	18573509	2.28996e+07	1.90075e+07	2.19634e+07	2.24301e+07	2.62039e+07	1.65101e+07	1.27235e+07	2.11107e+07	1.99646e+07	1.65604e+07	2.18891e+07	2.04195e+07
POS1180	Isoindoline	5.002	120.081	[M+NH4]+	120.081	TRUE	1.20518e+10	1.05271e+10	1.2451e+10	1.45823e+10	1.42962e+10	1.38405e+10	1.17175e+10	1.27313e+10	1.34487e+10	1.4844e+10	1.7573e+10	1.6699e+10	1.4195e+10	1.7559e+10	2.0236e+10	1.77609e+10	1.93613e+10	1.60988e+10	19448037302	1.49129e+10	1.96554e+10	1.57672e+10	1.04788e+10	2.17505e+10	1.39875e+10	1.73539e+10	1.57231e+10	1.34245e+10	1.15664e+10	1.62083e+10	1.18389e+10	1.17924e+10	1.05655e+10	1.03658e+10	1.53369e+10	1.1438e+10	1.74901e+10	1.3071e+10	1.6151e+10	1.30086e+10	1.30929e+10	17936194171	1.33362e+10
POS656	Choline	1.109	104.108	[M+H]+	104.108	TRUE	2.94417e+08	2.80379e+08	3.16866e+08	4.01771e+08	4.00479e+08	3.45008e+08	2.9423e+08	3.42829e+08	2.85554e+08	3.54639e+08	6.00028e+08	8.7975e+08	5.03816e+08	5.40921e+08	6.57239e+08	6.66384e+08	4.92148e+08	5.16594e+08	3.86208e+08	3.69353e+08	3.9178e+08	3.73211e+08	2.6593e+08	5.16136e+08	2.862e+08	4.66001e+08	3.79846e+08	3.56439e+08	2.58873e+08	3.98701e+08	3.77011e+08	2.80377e+08	2.23084e+08	2.40069e+08	4.1137e+08	2.88582e+08	4.12483e+08	2.93937e+08	3.24516e+08	352170595	4.00932e+08	5.2374e+08	3.56631e+08
NEG3577	trans-3-Octenedioic acid	6.616	171.063	[M-H]-	171.066	TRUE	9.17806e+06	1.68704e+07	9.96432e+06	6.34087e+06	4.95894e+06	8.66968e+06	9.38495e+06	3.96161e+06	6.27936e+06	3.46742e+06	5.14459e+06	5.94094e+06	7.91351e+06	5.05068e+06	4.8707e+06	7.2374e+06	6.46486e+06	4.30047e+06	4.18775e+06	4.55271e+06	6.08004e+06	1.16789e+07	8.86018e+06	5.50078e+06	6.53347e+06	1.18556e+07	4.89261e+06	6.7792e+06	4.40255e+06	7.99419e+06	5.19653e+06	9.19731e+06	8.90029e+06	8.70432e+06	1.93717e+06	4.31635e+06	5.19573e+06	5.21e+06	1.04462e+07	7.76596e+06	1.00733e+07	3.77127e+06	8.66111e+06
NEG4711	N-Acetyldopamine	9.266	194.079	[M-H]-	194.082	TRUE	1.85778e+07	1.58194e+07	1.68772e+07	1.62334e+07	1.70773e+07	1.67436e+07	1.72752e+07	1.70328e+07	16385054	1.34872e+07	1.34531e+07	1.1815e+07	1.54682e+07	1.50028e+07	1.56817e+07	1.50186e+07	1.3731e+07	1.38351e+07	1.54768e+07	1.44215e+07	1.54751e+07	1.75518e+07	1.79511e+07	1.65406e+07	1.63234e+07	1.4693e+07	1.80375e+07	1.68583e+07	1.62845e+07	1.63284e+07	1.73647e+07	1.65119e+07	1.57119e+07	2.05669e+07	1.74692e+07	1.69704e+07	1.50132e+07	1.8679e+07	1.71324e+07	1.91219e+07	2.0319e+07	1.38031e+07	1.66622e+07
POS4357	Phenylalanylserine	4.917	253.118	[2M+H]+	253.119	TRUE	4.06324e+07	6.16278e+07	4.34705e+07	4.37146e+07	8.67716e+07	7.53398e+07	3.43788e+07	3.70991e+07	5.35138e+07	1.55371e+07	3.09412e+06	486618	3.17664e+07	2.21101e+07	3.02555e+06	2.332e+06	6.32131e+06	7.07202e+06	7.82449e+07	2.35689e+07	3.76101e+07	3.67371e+07	4.7092e+07	9.41831e+06	5.57111e+07	5.73233e+07	9.47609e+07	3.70642e+07	2.55471e+07	1.17116e+08	3.6152e+07	1.16089e+08	5.34012e+07	7.21525e+07	7.62113e+06	3.73232e+07	2.21344e+07	2.30178e+07	1.09987e+08	2.05444e+07	6.90987e+07	2.52511e+06	5.91049e+07
NEG11153	(25R)-3b-Hydroxycholest-5-en-7-one-26-Oate	10.105	429.296	[M-H]-	429.3	TRUE	1.00837e+07	9.37334e+06	1.21886e+07	1.07783e+07	1.28432e+07	8.32377e+06	1.05351e+07	8.90082e+06	2.07288e+07	1.38688e+07	6.14115e+06	3.02347e+06	8.797e+06	1.04795e+07	9.28034e+06	5.94164e+06	1.67921e+07	1.00001e+07	1.25752e+07	1.06746e+07	1.16287e+07	1.19087e+07	1.78046e+07	1.1026e+07	1.29521e+07	9.86664e+06	1.30081e+07	1.03844e+07	6.94622e+06	6.52964e+06	4.92103e+06	1.32043e+07	1.70227e+07	1.54304e+07	1.21837e+07	9.33808e+06	2.08655e+07	4.36922e+06	1.49751e+07	8.71181e+06	1.39675e+07	1.89986e+07	1.69322e+07
NEG4727	6-chloro-4-hydroxychromen-2-one	0.908	194.983	[M-H]-	194.985	TRUE	1.97711e+07	1.02417e+07	1.38172e+07	1.4081e+07	2.74225e+06	15219276	1.26228e+07	9.79073e+06	1.58742e+07	8.61023e+06	6.66673e+06	3.28609e+06	9.26311e+06	1.32773e+07	2.79183e+06	5.1016e+06	7.94483e+06	1.58463e+07	4.19275e+06	1.70816e+07	1.29533e+07	1.63109e+07	1.60444e+07	7.33379e+06	9.52735e+06	5.88331e+06	9.71948e+06	3.72915e+06	1.16244e+07	1.28066e+07	1.53726e+07	1.10663e+07	2.10302e+07	1.20226e+07	1.69368e+07	8.97472e+06	1.17545e+07	8.22546e+06	1.59235e+07	1.77831e+07	2.01166e+07	1.48839e+07	1.5379e+07
NEG8410	Glutamylphenylalanine	5.534	293.111	[M-H]-	293.114	TRUE	9.46372e+06	6.65132e+06	8.96009e+06	9.90556e+06	1.15548e+07	9.66295e+06	7.14542e+06	7.22882e+06	8.95835e+06	7827996	9.96544e+06	9.14482e+06	1.01409e+07	1.04433e+07	1.39666e+07	8.87775e+06	7.45531e+06	9.67138e+06	1.25276e+07	9.53445e+06	8.32175e+06	8.00989e+06	8.91399e+06	8.81329e+06	7.58138e+06	8.39197e+06	1.3172e+07	9155465	9.19014e+06	8.3319e+06	7.33165e+06	7.77566e+06	8.08663e+06	7.43907e+06	1.17078e+07	6.95452e+06	8.13631e+06	1.06292e+07	1.11705e+07	9.06648e+06	8.99567e+06	1.06536e+07	8.64333e+06
POS6654	9-(3-ethoxy-4-hydroxyphenyl)-3,3,6,6-tetramethyl-10-(4-methylphenyl)-2,3,4,5,6 ,7,9,10-octahydroacridine-1,8-dione	9.645	500.277	[M+H]+	500.279	TRUE	6.49306e+06	3.45115e+06	1.90994e+07	1.6123e+07	1.47341e+07	2.02733e+07	1.13222e+07	2.58601e+07	8.23766e+06	9.31139e+06	1.11575e+07	9.47987e+06	2.25339e+07	2.11971e+07	1.73203e+07	1.58419e+07	2.7843e+07	1.07789e+07	3.00785e+07	1.17341e+07	1.51177e+07	1.62322e+07	9.79506e+06	1.73121e+07	1.10323e+07	8.07097e+06	1.74949e+07	2.01287e+07	1.20336e+07	3.14347e+07	1.00318e+07	3.41206e+07	1.53549e+07	1.20044e+07	1.14866e+07	1.53549e+07	1.96097e+07	1.268e+07	1.06275e+07	1.34303e+07	9.76207e+06	1.04953e+07	1.00276e+07
POS3398	5,6-Dihydroxy-2-methylaminotetralin	4.883	194.118	[M+H]+	194.118	TRUE	2.00766e+08	2.36524e+08	1.85765e+08	2.09999e+08	2.37364e+08	2.41702e+08	3.01106e+08	2.61722e+08	2.58262e+08	2.7869e+08	1.90139e+08	1.93988e+08	2.37607e+08	2.26136e+08	1.7168e+08	2.23353e+08	3.35419e+08	2.66841e+08	2.87636e+08	3.00782e+08	3.87514e+08	3.49714e+08	2.17008e+08	4.17643e+08	2.90529e+08	2.83556e+08	2.30182e+08	2.34402e+08	2.04649e+08	3.53008e+08	2.71545e+08	2.55255e+08	2.65944e+08	2.82996e+08	2.48298e+08	2.78218e+08	2.84503e+08	2.17201e+08	2.3032e+08	2.77343e+08	2.67811e+08	2.51273e+08	2.19449e+08
POS6886	Calcimycin	9.61	524.277	[M+Na]+	524.275	TRUE	5.08436e+06	5.15409e+06	8.58824e+06	7.11776e+06	1.00797e+07	5.98473e+06	8.78448e+06	1.2246e+07	8.62977e+06	6.32463e+06	7.29431e+06	6.58025e+06	4.33138e+06	7.76666e+06	7.95587e+06	9.40597e+06	1.77249e+07	6.64244e+06	8.15322e+06	7.04452e+06	8.93717e+06	9.73972e+06	7.44408e+06	7.68033e+06	5.05069e+06	5.64898e+06	7.25381e+06	9.27988e+06	3.21153e+06	1.07532e+07	7.12757e+06	9.69302e+06	9.42548e+06	9.82411e+06	8.54379e+06	1.05892e+07	1.23207e+07	8.99003e+06	7.8572e+06	6.60354e+06	9.71383e+06	1.06816e+07	1.13108e+07
POS8451	PC(18:0/18:2)	13.67	786.6	[M+H]+	786.601	TRUE	9.7329e+07	6.39127e+07	6.11973e+07	3.31284e+07	4.26399e+07	1.02484e+08	7.46271e+07	9.76658e+07	9.61263e+07	8.41625e+07	7.16909e+07	1.07601e+08	6.76929e+07	1.13363e+08	5.79222e+07	8.37819e+07	1.18695e+08	8.27668e+07	9.39129e+07	9.63542e+07	9.0726e+07	9.2944e+07	7.82372e+07	6.81218e+07	4.45031e+07	8.41723e+07	6.38197e+07	4.93261e+07	6.37994e+07	7.77196e+07	8.13485e+07	3.00291e+07	6.95175e+07	6.72679e+07	8.90217e+07	5.7286e+07	6.41669e+07	5.66206e+07	6.19344e+07	8.45302e+07	6.43818e+07	5.64164e+07	5.74055e+07
NEG7805	2-Hydroxyhexadecanoic acid	11.262	271.224	[M-H2O-H]-	271.227	TRUE	3.0602e+07	2.86031e+07	3.90028e+07	4.52761e+07	3.68384e+07	41247923	3.01828e+07	3.68888e+07	3.42311e+07	2.61892e+07	2.71837e+07	3.471e+07	2.06907e+07	2.9389e+07	3.97921e+07	3.19286e+07	2.05553e+07	3.48192e+07	3.58961e+07	4.08641e+07	3.08195e+07	4.11753e+07	3.27872e+07	3.37432e+07	30724931	1.34641e+07	2.82823e+07	3.01324e+07	2.86683e+07	4.81216e+07	3.55505e+07	3.76897e+07	3.2041e+07	3.78886e+07	3.95695e+07	5.73202e+07	2.88959e+07	2.85637e+07	2.75364e+07	3.35165e+07	4.12999e+07	2.83714e+07	3.04291e+07
POS7475	Gambogic acid	6.238	629.315	[M+CH3OH+H]+	629.311	TRUE	74598.8	10362.1	1.36736e+07	1.26676e+07	1.13555e+07	1.00138e+07	1.02404e+07	1.37578e+07	1.31173e+07	1.33274e+07	1.93036e+07	1.82154e+07	1.45133e+07	1.2308e+07	1.09873e+07	1.21281e+07	2.38941e+07	1.76115e+07	1.4807e+07	1.43181e+07	1.75026e+07	1.90742e+07	8.11277e+06	1.78175e+07	1.68953e+07	196969	1.09625e+07	1.20199e+07	1.023e+07	1.69905e+07	8.663e+06	1.25057e+07	1.03166e+07	1.03658e+07	1.08283e+07	1.03424e+07	1.76984e+07	1.44673e+07	1.16835e+07	1.10392e+07	12809817	1.76689e+07	1.12745e+07
POS6950	Alisol A,24-acetate	12.062	533.386	[M+2H]2+	533.384	TRUE	240399	31.78	5.25623e+07	2.69827e+07	1.96719e+07	2.75826e+07	1.16269e+07	25729238	2.35522e+07	9.63059e+06	1.70859e+07	1.20059e+06	3.33086e+07	5.30068e+07	6.2125e+06	450033	3.5249e+07	1.72739e+07	7.94813e+07	4.16886e+07	2.39982e+07	3.88306e+07	1.87341e+07	1.38536e+07	5.96315e+07	133292	5.40246e+07	5.96153e+07	4.44825e+07	8.35246e+07	3.58548e+07	6.22198e+07	3.17518e+07	1.9982e+07	1.74541e+07	1.77054e+07	1.95482e+07	1.60029e+07	3.89705e+07	1.24887e+07	4.78224e+07	2.65956e+07	3.28506e+07
POS7176	Zeaxanthin	13.596	569.433	[M+H]+	569.435	TRUE	315914	31.78	6.91064e+07	3.5295e+07	3.22781e+07	2.34597e+07	1.09043e+07	5.62693e+07	3.40652e+07	3.54326e+07	1.00953e+08	6.47526e+07	5.34356e+07	4.69213e+07	3.08263e+07	2.72503e+07	9.59461e+07	9.9343e+07	4.05573e+07	6.57058e+07	1.42294e+08	8.40321e+07	6.61773e+07	7.95344e+07	6.25745e+07	31.78	1.30215e+08	1.1475e+08	5.70906e+07	8.71679e+07	6.0455e+07	4.60247e+07	2.7003e+07	3.20515e+07	2.2033e+07	1.97975e+07	7.02486e+07	5.78755e+07	3.70621e+07	2.34457e+07	6.85195e+07	3.66941e+07	2.63972e+07
NEG9329	Tiapride	7.598	327.139	[M-H]-	327.138	TRUE	2.62689e+07	4.21208e+07	4.85277e+06	5841.59	19818.8	1909.9	6094.45	61904.3	30722.8	193233	59771.7	109970	5602.74	143534	59161.4	11373.4	15285.3	10438.2	38744.4	4221.83	31812.5	43939.1	4563.05	15054.8	2.35222e+06	2.69647e+07	7160.82	5891.82	43688.2	31570.2	25993.4	24390.8	222128	399269	71371.7	83197.3	18856.8	82743.4	46597.1	354476	152343	29159.9	55052
NEG10867	ethyl 6-(3-bromo-4-hydroxy-5-methoxyphenyl)-2-oxo-4-propyl-1,3,6-trihydropyrim idine-5-carboxylate	6.103	411.06	[M-H]-	411.056	TRUE	405674	1.33698e+06	3.00663e+06	4.86755e+06	2.27416e+06	2.47537e+06	5.33526e+06	7.23182e+06	2.8022e+06	6.63753e+06	2.02014e+06	31384.5	1.85597e+06	1.31404e+06	96444.5	347498	1.20418e+06	962745	1.51459e+06	3.99927e+06	3.93433e+06	5.67665e+06	1.83262e+06	2.98198e+06	6.28367e+06	1.56779e+06	1.82295e+06	1.26739e+06	1.33262e+06	1.85806e+06	990004	1.60642e+06	1.52644e+06	1.34298e+06	1.3293e+06	2.44712e+06	1.1923e+06	1.15209e+06	2.14421e+06	1.70365e+06	1.68772e+06	534963	1.67044e+06
NEG2858	2-(methylethylidene)butanedioic acid	9.514	157.049	[M-H2O-H]-	157.051	TRUE	1.6414e+06	733118	1.45899e+06	1.2299e+06	938209	2.17218e+06	1.36752e+06	832712	567097	1.85813e+06	1.9971e+06	702064	1.24736e+06	836391	1.35178e+06	969340	1.41712e+06	1.44296e+06	3.09819e+06	2.24007e+06	2.87038e+06	2.09175e+06	1.22288e+06	4.03666e+06	1.04514e+06	963433	2.03097e+06	2.52283e+06	1.46273e+06	3.06101e+06	1.36242e+06	4.31921e+06	3.51509e+06	3.84605e+06	2.037e+06	1.82931e+06	1.91799e+06	1.46769e+06	2.24917e+06	1.74225e+06	2.45115e+06	2.23328e+06	4.05921e+06
POS3404	Ferulic acid	7.938	195.066	[M+H]+	195.065	TRUE	1.19604e+08	1.08597e+08	1.08503e+08	1.09724e+08	1.271e+08	1.42005e+08	1.32831e+08	1.15349e+08	133433285	1.23384e+08	1.041e+08	1.15934e+08	1.32234e+08	1.07626e+08	1.22766e+08	1.3144e+08	1.7241e+08	1.17831e+08	1.72542e+08	1.23313e+08	1.82437e+08	1.5461e+08	1.3051e+08	1.86178e+08	1.14762e+08	1.8709e+08	1.4565e+08	1.35518e+08	1.45749e+08	1.57273e+08	1.52232e+08	1.36092e+08	1.32823e+08	1.3797e+08	1.36445e+08	1.46552e+08	1.21977e+08	1.25298e+08	1.23424e+08	1.44312e+08	1.26603e+08	1.22182e+08	1.22275e+08
NEG899	Trifluoroacetic acid	1.331	112.983	[M-H]-	112.986	TRUE	2.69174e+08	2.5056e+08	2.89997e+08	2.02821e+08	1.86581e+08	3.80147e+08	4.0006e+08	2.75586e+08	2.30786e+08	2.56633e+08	1.71957e+08	1.0851e+08	3.07224e+08	1.81332e+08	1.83784e+08	1.65589e+08	1.4594e+08	1.70153e+08	2.32083e+08	2.41447e+08	4.11192e+08	4.27033e+08	2.91146e+08	2.11073e+08	4.6957e+08	3.59112e+08	2.63511e+08	1.41041e+09	3.1981e+08	2.53223e+08	2.28126e+08	1.9446e+08	2.59066e+08	3.01107e+08	3.53405e+08	2.53369e+08	4.70081e+08	3.21706e+08	3.1156e+08	2.55085e+08	4.13511e+08	1.80532e+08	3.23333e+08
POS2138	Tropic acid	5.001	149.06	[M+H-H2O]+	149.06	TRUE	1.42603e+08	1.01153e+08	1.28182e+08	1.52954e+08	1.48792e+08	1.43549e+08	1.18869e+08	1.32482e+08	1.41627e+08	1.49682e+08	1.90579e+08	1.72129e+08	1.44527e+08	1.83542e+08	1.97947e+08	1.85514e+08	1.92275e+08	1.66822e+08	1.98071e+08	1.57941e+08	2.00197e+08	1.62198e+08	1.05974e+08	2.25776e+08	1.43965e+08	1.7757e+08	1.63491e+08	1.42992e+08	1.29003e+08	1.67925e+08	1.25466e+08	1.25402e+08	1.09163e+08	1.08746e+08	1.57092e+08	1.18664e+08	1.78581e+08	1.34063e+08	1.65189e+08	1.34809e+08	1.3873e+08	1.81367e+08	1.38302e+08
POS6382	3-adamantanyl-7,9-dimethyl-1-benzyl-5,7,9-trihydro-4H-1,2,4-triazino[4,3-h]pur ine-6,8-dione	10.275	459.252	[M+H]+	459.25	TRUE	2.16886e+06	278239	2.06739e+06	763936	1.54195e+06	1.85969e+06	1.75977e+06	999797	891740	547948	1.46105e+06	2.12415e+06	2.36824e+06	2.77325e+06	958380	3.4261e+06	2.10355e+06	329783	1.43003e+06	1.0218e+06	800457	4.15517e+06	284830	814038	1.72435e+06	544452	856294	1.04617e+06	672251	1.72157e+06	827124	359016	718789	1.85346e+06	1.02176e+06	1.06561e+06	571409	1.02161e+06	1.30178e+06	891319	1.58996e+06	1405961	805283
NEG7488	PFSM-perfluoroalkyl_sulfonamide_Me	5.408	261.975	[M-H]-	261.978	TRUE	2.84735e+06	7.2302e+06	7.10194e+06	8.79903e+06	8.57774e+06	9.63837e+06	8.17698e+06	7.87003e+06	7.59887e+06	6.75766e+06	8.09703e+06	7.42575e+06	9.98304e+06	1.04279e+07	6.884e+06	6.24792e+06	7.89744e+06	9.74155e+06	1.48858e+07	9.34048e+06	8.27417e+06	1.01506e+07	6.91116e+06	8.09172e+06	1.06333e+07	5.60407e+06	5.02237e+06	8.36108e+06	5.63128e+06	7.41678e+06	7.69843e+06	1.02636e+07	7.7133e+06	7.61639e+06	6.27129e+06	6.16627e+06	8.27726e+06	5.83803e+06	5.89963e+06	6.20456e+06	7.63462e+06	6.2573e+06	5.514e+06
NEG9781	Camptothecin	3.011	347.105	[M-H]-	347.104	TRUE	2.40923e+06	4.67337e+06	2.83397e+06	4.20005e+06	2.50326e+06	2.79026e+06	4.68084e+06	2.47598e+06	3.63575e+06	2.49252e+06	3.18291e+06	2.2107e+06	2.92727e+06	1.19728e+06	3.1315e+06	1.64904e+06	5.58577e+06	6.49688e+06	1.75987e+06	6.01859e+06	4.4132e+06	2.93707e+06	2.56922e+06	2.33088e+06	4.24008e+06	1.55993e+06	2.23694e+06	2.48497e+06	5.60276e+06	2.48025e+06	4.70713e+06	2.43317e+06	4.95453e+06	4.75608e+06	2.6455e+06	2.6356e+06	6.8957e+06	2.82246e+06	1.979e+06	3.00623e+06	6.09443e+06	5.90768e+06	1.75607e+06
NEG5570	Alloxazine	0.827	213.046	[M-H]-	213.042	TRUE	8.02982e+06	5.91475e+06	6.602e+06	7.52237e+06	8.04112e+06	7.32913e+06	6.66197e+06	9.06569e+06	8.16117e+06	9.25763e+06	1.15826e+07	1.33866e+07	6.70679e+06	7.50315e+06	8.03261e+06	7.27417e+06	8.61066e+06	9.16053e+06	9.30059e+06	8.65026e+06	7.58068e+06	7.02454e+06	4.46295e+06	8.48168e+06	1.05389e+07	5.71571e+06	6.50897e+06	6.66194e+06	4.20604e+06	8.13002e+06	6.95816e+06	8.85135e+06	5.43347e+06	7.03662e+06	8.24098e+06	5.98948e+06	8.08096e+06	4.82882e+06	8.17172e+06	8.44129e+06	8.43623e+06	1.09789e+07	5.51433e+06
NEG1914	Threonic acid	0.898	135.027	[M-H]-	135.03	TRUE	3.26672e+08	1.75057e+08	1.99807e+08	2.50104e+08	6.76429e+07	2.06574e+08	1.92821e+08	1.57123e+08	2.15809e+08	1.08013e+08	1.23635e+08	6.51901e+07	1.55794e+08	2.40228e+08	6.84373e+07	9.11258e+07	1.42689e+08	2.20298e+08	7.26012e+07	2.39508e+08	1.75239e+08	2.35514e+08	2.02152e+08	1.07296e+08	1.60129e+08	9.19314e+07	1.83467e+08	7.57895e+07	1.83569e+08	1.96997e+08	232166059	1.49259e+08	2.98918e+08	1.52797e+08	2.36283e+08	1.47888e+08	1.70374e+08	1.5483e+08	2.32396e+08	2.64045e+08	3.14163e+08	2.21578e+08	1.92344e+08
NEG9512	2-indol-3-yl-N-[2-(4-methoxyphenyl)-isopropyl]-2-oxoacetamide	8.557	335.139	[M-H]-	335.14	TRUE	28517.2	22681	25419.3	78572.4	88228.4	20453	82224.2	181212	21359	105468	51927.3	174226	68159.9	154951	90948.7	23714.9	207289	269170	280807	496168	164972	345632	83085	299758	3430.19	3714.19	20843	25541.5	4088.03	53644.8	56483.5	35598.2	39128.8	32891.5	57894.8	40606.2	106737	57006	162570	34471.8	91452.1	144617	99999.3
NEG13479	Vitexin 4''-O-glucoside	5.005	593.14	[2M-H]-	593.142	TRUE	922499	1.05851e+06	1.45842e+06	2.1015e+06	1.7693e+06	1.90956e+06	1.50662e+06	1.73994e+06	2.08565e+06	2.43228e+06	3.35399e+06	3.20166e+06	2.06002e+06	3.36517e+06	3.25293e+06	2.5383e+06	2.30114e+06	2.42308e+06	2.64973e+06	2.0947e+06	2.15918e+06	1.56047e+06	1.35865e+06	2.61117e+06	2.33695e+06	1.6195e+06	1.94276e+06	1.7901e+06	1.57292e+06	1.59181e+06	1.36949e+06	1.35246e+06	1.14042e+06	1.80568e+06	2.23162e+06	1.21304e+06	2.39472e+06	1.63943e+06	2.49437e+06	1.87916e+06	1.89106e+06	3.2026e+06	1.87349e+06
POS2079	Glutamine	0.859	147.077	[M+H]+	147.076	TRUE	3.91151e+08	3.43519e+08	4.04936e+08	3.67968e+08	4.01861e+08	3.74129e+08	3.63007e+08	4.50723e+08	3.92778e+08	4.10699e+08	3.16687e+08	2.33033e+08	3.78424e+08	2.84254e+08	2.37898e+08	3.27365e+08	3.55082e+08	3.78344e+08	5.97973e+08	3.41164e+08	5.55558e+08	5.83476e+08	3.39576e+08	4.77895e+08	3.6189e+08	4.98018e+08	4.04144e+08	4.46012e+08	3.49358e+08	5.13198e+08	3.94077e+08	5.00847e+08	3.22327e+08	3.96912e+08	4.34407e+08	4.75862e+08	3.62259e+08	3.77075e+08	4.3511e+08	4.24043e+08	5.45016e+08	3.49565e+08	4.36629e+08
POS2614	Myosmine	13.516	164.119	[M+H]+	164.118	TRUE	3.02516e+06	898571	1.13824e+06	1.04758e+06	735859	697142	970611	843403	651912	1.5306e+06	1.60172e+06	1.65074e+06	707029	1.84712e+06	1.70685e+06	1.05736e+06	6.15798e+06	4.63295e+06	5.85193e+06	5.03244e+06	2.92275e+06	7.6768e+06	3.21643e+06	7.03155e+06	4.72018e+06	4.05904e+06	1.44886e+06	6.49567e+06	4.0066e+06	2.08129e+06	3.03e+06	5.53556e+06	7.97483e+06	5.82312e+06	3.28068e+06	6.43856e+06	4.27206e+06	1.9019e+06	1.47043e+06	6.74537e+06	4.08996e+06	8.23561e+06	2.53094e+06
POS5014	Angoletin	10.551	301.142	[M+H]+	301.143	TRUE	5.48673e+07	2.83983e+07	3.6886e+07	3.10471e+07	3.28041e+07	4.56343e+07	3.05202e+07	2.0644e+07	2.60981e+07	2.38639e+07	2.71093e+07	3.30881e+07	2.53876e+07	4.57675e+07	3.70761e+07	1.41661e+07	4.81167e+07	1.68443e+07	3.18829e+07	4.56446e+07	2.8275e+07	2.40398e+07	2.0064e+07	3.75027e+07	1.97733e+07	3.27372e+07	2.84888e+07	2.11116e+07	1.61118e+07	3.00836e+07	2.04823e+07	2.52484e+07	4.01561e+07	4.42591e+07	1.89867e+07	1.85651e+07	2.6476e+07	46748541	5.32159e+07	5.78405e+07	2.23732e+07	3.10076e+07	2.90174e+07
POS6893	LPC(18:0)	11.74	524.372	[M+H]+	524.371	TRUE	1.25489e+07	2.49575e+06	4.23048e+07	2.9626e+06	8.3911e+06	5.79406e+06	6.12196e+06	1.32017e+07	3.11449e+06	6.46726e+06	5.08312e+06	3.28863e+07	6.19313e+06	3.73759e+06	9.17193e+06	1.0796e+07	6.29547e+06	6.33276e+06	3.61554e+06	2.4022e+06	5.59189e+06	2.40418e+06	5.47918e+06	3.93741e+06	2.80101e+06	1.92131e+06	3.37172e+06	6.85061e+06	3.89043e+06	1.17808e+07	6.09208e+06	4.04221e+06	5.29975e+06	3.97564e+06	7.13403e+06	2.77567e+06	5.00226e+06	5.32938e+06	3.13799e+06	3.22361e+06	1.45917e+06	9.37765e+06	5.48303e+06
NEG3385	Melilotic acid	6.715	165.053	[M-H]-	165.056	TRUE	1.23054e+07	1.15365e+07	2.76266e+06	4.32841e+06	2.49212e+06	3.12949e+06	2.37593e+06	2.94614e+06	3.15798e+06	7.20284e+06	1.69685e+06	2.78115e+06	3.96759e+06	2.61309e+06	3.21744e+06	2.63308e+06	3490000	2.66592e+06	6.31165e+06	3.69314e+06	3.76621e+06	1.64008e+06	1.31426e+06	1.3684e+07	2.36159e+06	1.00263e+07	4.58591e+06	1.80815e+06	4.52218e+06	7.39761e+06	4.24882e+06	4.58738e+06	1.48126e+06	1.06782e+06	2.29791e+06	1.49199e+06	4.36054e+06	2.68501e+06	7.42198e+06	914055	1.64452e+06	4.02648e+06	2.3501e+06
NEG7240	Hexyl decanoate	9.925	255.23	[M-H]-	255.232	TRUE	4.16047e+06	3.89323e+06	5.24348e+06	5.32016e+06	4.19971e+06	4.83672e+06	5.06423e+06	5.29447e+06	3.91833e+06	4.5422e+06	5.86601e+06	3.98183e+06	5.69713e+06	6.24449e+06	5.72366e+06	8.11528e+06	4.93747e+06	5.37676e+06	4.62409e+06	4.85409e+06	4.02855e+06	4.64922e+06	3.65208e+06	5.25478e+06	3.53101e+06	2.97962e+06	3.49973e+06	7.98957e+06	5.51981e+06	5.3766e+06	5.3586e+06	4.49071e+06	4.3737e+06	5.07874e+06	6.13866e+06	6.59266e+06	6.25697e+06	7.29461e+06	4.23213e+06	5.41801e+06	4.60242e+06	7.28727e+06	8.24194e+06
NEG10027	(2E)-3-(3-{[(3-hydroxypropyl)amino]sulfonyl}-4-methoxyphenyl)prop-2-enoic acid	7.989	360.075	[M-H]-	360.076	TRUE	75971.4	132471	489157	375003	411721	482912	124734	295872	13674.6	389542	28826.5	14823.8	31.78	38723.9	13674.8	135586	31.78	55296.6	135877	201125	146147	70478.3	117023	179922	12872.8	31.78	191049	56272.3	357025	249904	107185	419568	419740	116987	339262	54212.7	52888.6	180849	20073.7	105148	41110.4	167803	102036
NEG3704	Arginine	6.79	173.101	[M-H]-	173.104	TRUE	53663.1	85797.2	85812.1	212717	58834.8	112752	187265	80527.1	131648	76084.1	148498	445319	191540	202666	537231	157405	221535	105338	109713	246870	35653.1	160915	55789	298357	234453	54277.4	157335	93276.7	40103.1	66163.1	83953.9	67154	53915.9	71995.8	41145.6	172283	110345	49464.2	34701.7	27719.5	87395.6	106034	153148
NEG9430	(4R,6S)-p-Menth-1-ene-4,6-diol 4-glucoside	8.795	331.172	[2M-H]-	331.176	TRUE	66742.4	366114	761798	1.14348e+06	1.69847e+06	1.2107e+06	1.60429e+06	1.87612e+06	599725	2.99212e+06	2.72231e+06	6.57484e+06	1.91364e+06	3.72261e+06	3.05646e+06	974969	9.90681e+06	3.60285e+06	4039359	4.41771e+06	2.58528e+06	4.77798e+06	856211	4.18335e+06	3.35431e+06	52145.7	1.68674e+06	1.5102e+06	1.39174e+06	4.93576e+06	1.68248e+06	5.18192e+06	470242	595579	703243	726174	5.1036e+06	2.88762e+06	1.69037e+06	1.51951e+06	1.85561e+06	5.14152e+06	6.62237e+06
POS2671	Phenylalanine	5.002	166.087	[M+H]+	166.086	TRUE	1.19196e+10	1.06085e+10	1.302e+10	1.50528e+10	1.46841e+10	1.40679e+10	1.21199e+10	1.30373e+10	1.41051e+10	1.52997e+10	1.90386e+10	1.77347e+10	1.41769e+10	1.85119e+10	2.07008e+10	1.83763e+10	1.95049e+10	1.70385e+10	1.99635e+10	1.60681e+10	2.01914e+10	1.62089e+10	1.10414e+10	2.21052e+10	1.47465e+10	1.85517e+10	1.63587e+10	1.42965e+10	1.26198e+10	1.78046e+10	1.25837e+10	1.25657e+10	1.08446e+10	1.07074e+10	1.57168e+10	11629183887	1.77529e+10	1.3328e+10	1.65169e+10	1.36554e+10	1.38741e+10	1.89269e+10	1.36035e+10
NEG1149	Glycocyamine	5.007	118.063	[M-H2O-H]-	118.061	TRUE	642541	59456.7	652427	735631	651094	746433	486499	605078	618872	705682	951358	551967	525703	785249	879103	525775	134060	638546	692416	511177	670977	38091.6	369654	567641	459878	650198	626457	480257	478540	408975	518211	388233	354098	517233	684256	444348	761885	601700	635672	623063	541599	786071	546373
NEG7958	gamma-Glutamylmethionine	4.991	277.083	[M-H]-	277.086	TRUE	668322	4.00625e+06	6.87356e+06	5.85842e+06	910206	7.08535e+06	4.83561e+06	1.30176e+06	1.71656e+06	313673	4.74545e+06	622897	6.20399e+06	849373	3.74982e+06	2.95594e+06	3.13057e+06	529897	7.57408e+06	4.74787e+06	3.7005e+06	1.61389e+06	2.031e+06	78961.1	5.81263e+06	7.46028e+06	1.04112e+07	8.35033e+06	5.2652e+06	7.42492e+06	6.05761e+06	6.23962e+06	4.54686e+06	5.15012e+06	444089	355868	7.94972e+06	7.03786e+06	1.30694e+06	2.89533e+06	517091	5.08007e+06	7.39905e+06
NEG7122	(3,4-dimethoxyphenyl)-N-(???methyl)carboxamide	13.555	252.098	[M-H2O-H]-	252.099	TRUE	3.41805e+07	2.16272e+07	2.52739e+07	1.58645e+07	1.75279e+07	1.13359e+07	1.80425e+07	3.02016e+07	1.05413e+07	1.82065e+07	1.37006e+07	2.54975e+07	1.49621e+07	1.44682e+07	2.35519e+07	1.09605e+07	2.18238e+07	2.70995e+07	1.42757e+07	2.76758e+07	1.57196e+07	2.35802e+07	1.55043e+07	1.27612e+07	3.13267e+07	2.35796e+07	4.81161e+07	4.37019e+07	2.2079e+07	1.93723e+07	1.83791e+07	4.03006e+07	3.01736e+07	3.01463e+07	2.3968e+07	3.50794e+07	3.90074e+07	4.51325e+07	4.70384e+07	2.37386e+07	2.1055e+07	1.31328e+07	2.37999e+07
NEG1917	6-Oxopurine	2.02	135.028	[M+H]+	135.03	TRUE	3.38425e+08	7.56827e+08	6.39122e+08	6.82809e+08	4.54631e+08	5.94377e+08	8.51134e+08	8.4396e+08	5.41262e+08	1.30334e+09	2.14735e+09	2.30591e+09	7.15636e+08	2.2676e+09	1.69468e+09	1.93242e+09	2.1867e+09	2.16801e+09	7.09657e+08	1.92787e+09	1.03218e+09	1.35519e+09	4.3498e+08	1.85405e+09	1.43368e+09	6.69199e+08	3.21307e+08	4.09121e+08	3.12284e+08	8.1872e+08	5.24645e+08	4.23394e+08	4.38979e+08	2.72098e+08	8.53088e+08	8.44283e+08	1.52764e+09	1.76274e+08	6.13384e+08	1.31527e+09	2.68399e+08	2.40297e+09	1.55279e+08
POS1512	Cinnamic acid	5.002	131.05	[M+H-H2O]+	131.049	TRUE	1.20338e+08	1.04403e+08	1.2674e+08	1.45903e+08	1.45077e+08	1.39317e+08	1.14012e+08	1.29348e+08	1.41589e+08	1.46743e+08	1.76676e+08	1.64625e+08	1.35072e+08	1.75657e+08	2.09987e+08	1.80303e+08	2.02212e+08	1.61631e+08	1.90648e+08	1.52268e+08	2.03466e+08	1.54751e+08	1.00991e+08	2.09939e+08	1.44591e+08	1.74051e+08	1.54112e+08	1.33595e+08	1.13662e+08	1.7702e+08	1.1974e+08	1.21146e+08	1.02175e+08	1.05981e+08	1.58199e+08	1.14245e+08	1.74561e+08	1.28447e+08	1.63425e+08	1.35297e+08	1.35821e+08	1.85331e+08	1.34581e+08
POS7202	LPC(20:0)	13.628	574.388	[M+2H]2+	574.384	TRUE	31.78	31.78	1.3575e+07	1.12187e+07	1.55705e+07	5.04452e+06	1.05959e+07	6.7967e+06	5.25709e+06	8.19103e+06	2.51879e+07	755324	1.00488e+07	2.01799e+07	1.36472e+07	6.45392e+06	1.7325e+07	777337	1.9489e+07	9.79266e+06	1.92718e+07	2.51837e+07	7.10075e+06	1.417e+07	1.51574e+07	31.78	1.32774e+07	1.53798e+07	9.9498e+06	2.34612e+07	1.19808e+07	8.28667e+06	1.08326e+07	8.57675e+06	8.66679e+06	3.45057e+06	1.3884e+07	1.99587e+07	7.41318e+06	2.53066e+06	5.9936e+06	14764179	1.13335e+07
POS6523	LPC(15:0)	9.644	482.326	[M+H]+	482.324	TRUE	6.47382e+07	4.33489e+07	9.64595e+07	9.89286e+07	7.25093e+07	8.58929e+07	5.78604e+07	1.13376e+08	6.6339e+07	7.93044e+07	1.13158e+08	2.24973e+08	7.29934e+07	1.1383e+08	1.01018e+08	9.65184e+07	3.21405e+08	7.71071e+07	7.07513e+07	5.4199e+07	6.11267e+07	4.66634e+07	4.199e+07	6.23465e+07	5.97378e+07	9.80187e+07	4.93863e+07	1.2496e+08	9.96958e+07	1.12794e+08	7.16585e+07	6.2022e+07	7.29841e+07	4.99102e+07	4.86341e+07	5.64208e+07	9.53567e+07	8.82545e+07	5.30035e+07	6.99836e+07	5.1252e+07	8.45674e+07	1.23638e+08
POS6524	LPE(18:0)	10.885	482.326	[M+H]+	482.325	TRUE	2.09987e+07	7.67812e+06	4.49043e+07	3.7852e+07	3.03726e+07	3.25556e+07	4.29414e+07	9.86578e+07	1.09166e+07	1.84449e+07	4.16656e+07	1.97757e+08	4.21074e+07	6.22729e+07	1.09489e+08	9.53181e+07	2.11714e+08	4.88736e+07	4.76354e+07	3.70313e+07	3.359e+07	4.37111e+07	3.2161e+07	4.07058e+07	1.43594e+07	3.12931e+06	2.4278e+07	4.39781e+07	2.79865e+07	7.82909e+07	4.16359e+07	5.94265e+07	3.55951e+07	3.00968e+07	5.27258e+07	5.85838e+07	6.13727e+07	3.8695e+07	3.53188e+07	2.78534e+07	3.36317e+07	5.47798e+07	5.17309e+07
NEG14135	[(2R,3S,4S,5R,6R)-6-[1,7-bis(3,4-dihydroxyphenyl)-5-oxoheptan-3-yl]oxy-3,4,5-trihydroxyoxan-2-yl]methyl (E)-3-(3,4-dimethoxyphenyl)prop-2-enoate	6.514	697.255	[M-H]-	697.25	TRUE	1.02887e+08	5.47606e+07	1.39591e+08	5.83577e+07	6.9777e+07	1.04956e+08	7.11142e+07	5.53907e+07	3.07078e+07	4.53092e+07	9.05474e+06	93991	2.60234e+07	7.95567e+06	533987	1.04218e+06	3.28958e+06	1.2801e+07	9.35976e+07	1.24673e+07	1.71329e+08	1.46755e+08	2.20104e+08	4.14269e+07	4.3436e+07	1.09582e+08	1.55579e+08	1.13001e+08	9.47289e+07	5.01514e+07	8.34691e+07	1.64202e+08	1.46315e+08	2.33954e+08	3.8704e+07	8.60275e+07	2.56959e+07	3.34684e+07	6.17491e+07	3.74961e+07	1.63027e+08	1.68888e+07	5.17334e+07
POS6083	Mmv688854	10.747	417.241	[M+H]+	417.24	TRUE	3.26176e+06	31.78	529433	31.78	31.78	31.78	366541	31.78	314878	31.78	31.78	190969	3.00297e+06	31.78	1.03355e+06	533493	393179	316592	256461	31.78	31.78	384113	31.78	31.78	31.78	31.78	31.78	31.78	31.78	336404	31.78	31.78	31.78	31.78	31.78	31.78	31.78	31.78	219938	417404	212533	31.78	31.78
NEG10513	Lagochilin	9.75	391.222	[M-H]-	391.226	TRUE	2.46922e+06	2.33923e+06	4.35826e+06	3.74759e+06	1.89801e+06	1.42541e+06	305635	116578	186500	340288	76889.6	159856	94459.6	31.78	63500.7	81810.8	454716	297933	31.78	167802	248499	88192.4	125972	210162	262484	136127	66696.6	109972	157834	75056.7	31.78	31.78	100620	66987.8	31.78	31.78	68375.2	116613	103378	150942	245659	80045.5	217128
POS4044	Metoxuron	5.096	229.07	[M+H]+	229.074	TRUE	8.47749e+07	8.16378e+07	3.0758e+07	1.70737e+07	3.84777e+07	4.77035e+07	2.11312e+08	6.49381e+07	2.09799e+07	9.74623e+07	4.80089e+07	358876	2.72693e+07	6.97973e+07	1.01729e+07	2.08283e+07	2.00304e+07	3.65594e+08	6.66352e+07	2.67557e+08	1.65495e+08	1.56872e+08	1.77835e+08	2.57797e+07	2.14902e+07	1.16463e+08	7.15325e+07	3.0856e+07	7.84831e+07	1.00051e+08	1.7928e+08	8.52834e+06	1.54711e+08	7.59219e+07	9.16135e+07	9.76362e+07	3.99296e+07	3.78073e+07	1.44627e+07	5.28046e+07	5.93751e+07	3.42376e+07	5.94376e+06
NEG11401	Cholic acid	10.365	443.261	[M-H]-	443.257	TRUE	564323	1.08919e+06	840075	1.32297e+06	1.14157e+06	199019	388952	357615	432508	1.71953e+06	1731803	6.93956e+06	1.08685e+06	3.03335e+06	2.39707e+06	623302	5.41028e+06	3983071	813325	3.972e+06	835176	3.39184e+06	177371	2.13551e+06	2.52446e+06	1.06843e+06	710528	502933	458656	3.79169e+06	972672	1.48814e+06	1.63225e+06	868395	2.3104e+06	1.03974e+06	6.55055e+06	1.95461e+06	1.74221e+06	939780	1.1196e+06	3.64782e+06	812316
POS5396	Phytosphingosine	7.963	340.283	[M+Na]+	340.282	TRUE	1.3205e+06	4.37203e+06	3.81389e+06	1.8484e+06	1.29237e+06	2.6421e+06	1.05885e+07	2.36761e+07	1.68318e+07	1.2901e+07	1.40957e+07	4.30951e+07	2.64184e+07	5.16894e+07	1.13297e+08	4.77063e+07	9.96607e+07	3.55817e+07	5.89253e+07	4.44039e+07	4.92183e+07	8.15042e+07	3.38944e+07	5.51206e+07	2.97248e+07	3.37028e+06	7.25965e+06	1.04186e+07	1.14038e+07	4.26864e+06	4.89589e+06	4.77554e+06	4.36173e+06	1.09642e+07	3.21133e+06	3.56251e+06	5.79091e+06	1.32697e+07	2.5299e+07	1.50983e+07	1.64886e+07	4.66974e+07	4.78933e+07
POS5780	-Pentadec-9-enoylcarnitine	7.992	384.309	[M+Na]+	384.311	TRUE	582737	3.395e+06	2.39191e+06	637725	689676	700908	3.15502e+06	7.40223e+06	5.70784e+06	4.33488e+06	4.62572e+06	1.53513e+07	9.93814e+06	1.75792e+07	4.69209e+07	1.71233e+07	3.27143e+07	1.37944e+07	2.1565e+07	1.63668e+07	2.11746e+07	3.19313e+07	1.26984e+07	1.99251e+07	1.13812e+07	2.57338e+06	3.01567e+06	3.62543e+06	5353200	1.10505e+06	1.57551e+06	1.77447e+06	1.54821e+06	3.76172e+06	1.0593e+06	1.15279e+06	2.08542e+06	3.69538e+06	9.36368e+06	4.09181e+06	5.18209e+06	1.83766e+07	1.95827e+07
POS2941	indole-3-glycol aldehyde	6.542	176.071	[M+CH3OH+H]+	176.071	TRUE	1.48104e+06	5.53648e+06	863743	394100	6.74604e+06	704734	915238	386476	570666	688286	1.08028e+06	1.26282e+06	1.08221e+06	959940	702241	940967	549535	536139	1.25513e+06	1.04963e+06	1.48412e+06	903233	816749	5.34492e+06	506673	2.18904e+06	1.40355e+06	798479	869522	1.0121e+06	302288	1.34115e+06	1.02814e+06	1.27523e+06	1.26425e+06	1.07063e+06	1.39233e+06	1.6073e+06	2.23533e+06	257646	1.06094e+06	943722	698452
NEG10765	1-(9Z-hexadecenoyl)-glycero-3-phosphate	9.801	407.215	[M-H]-	407.22	TRUE	1.69909e+06	389313	209809	121349	246154	79865.2	74115.7	31.78	219490	188491	31.78	60021.8	187353	147437	105340	86272.8	213708	96181.4	80683	167543	114631	151481	68566.8	31.78	771962	31.78	31.78	92608.9	31.78	31.78	89957.3	115649	31.78	31.78	51058.6	31.78	130837	135285	54048.1	31.78	31.78	31.78	70486.1
NEG781	2-Furancarboximidamide	13.546	109.038	[M-H]-	109.041	TRUE	3.51699e+07	6.78055e+07	6.64014e+07	4.45579e+07	3.86502e+07	5.60148e+07	6.30149e+07	3.01314e+07	2.82182e+07	5.52751e+07	5.54944e+07	3.33733e+07	3.66246e+07	6.2642e+07	6.27917e+07	5.73871e+07	3.94024e+07	3.07611e+07	4.70131e+07	7.06607e+07	3.64417e+07	4.3554e+07	5.29466e+07	4.74569e+07	34300665	3.99742e+07	3.89833e+07	1.00159e+08	4.30086e+07	4.366e+07	4.37647e+07	8.60718e+07	7.34842e+07	1.02838e+08	7.30377e+07	5.1285e+07	8.19285e+07	5.78302e+07	1.03454e+08	5.13822e+07	6.84589e+07	7.06893e+07	4.88344e+07
POS5509	(-)-Menthyl (R)-1-[(R)-Alpha-Methylbenzyl]Aziridine-2-Carboxylate	8.398	352.226	[M+H]+	352.225	TRUE	1.07575e+07	4.43923e+06	1.22497e+07	8.6059e+06	1.17703e+07	1.61764e+07	9.8773e+06	1.32982e+07	8.06942e+06	8.56274e+06	8.0157e+06	9.47912e+06	9.03963e+06	1.27019e+07	1.08839e+07	1.0848e+07	5.82867e+06	9.12637e+06	1.13288e+07	1.42359e+07	1.21509e+07	9.62858e+06	5.89198e+06	1.4192e+07	1.34238e+07	1.06957e+07	1.1234e+07	1.03143e+07	7.68809e+06	1.64756e+07	8.95958e+06	1.0573e+07	7.25385e+06	8.12887e+06	5.68346e+06	9.43622e+06	1.0649e+07	1.02562e+07	1.1109e+07	9.69739e+06	1.16449e+07	1.15463e+07	1.30527e+07
NEG10527	Glu-Val-Phe	6.376	392.179	[M-H]-	392.183	TRUE	119543	330338	59474.6	255060	73174.6	78218.1	232849	83008.1	197383	78937.3	273312	702754	193954	164600	434091	211689	32661.3	147688	168968	152263	79247.5	77207.4	131542	28885.8	461080	124038	103388	84483.2	282586	112744	178459	2.39813e+06	218149	410360	89539.2	184393	204926	166451	137171	56150.4	2629122	229878	51702.2
NEG4122	4-Pyridoxate	4.884	182.043	[M-H]-	182.046	TRUE	2.06668e+06	3.2152e+06	2.053e+06	2.53713e+06	1.71759e+06	1.98907e+06	3.84654e+06	2.90108e+06	2.35549e+06	2.17906e+06	1.31341e+06	975393	2.2799e+06	2.22239e+06	2.3496e+06	1.58614e+06	2.34885e+06	2.01117e+06	945307	6.63061e+06	3.968e+06	2.82338e+06	3.1975e+06	2.7549e+06	4.12815e+06	1.38409e+06	1.66107e+06	1.67067e+06	3.17756e+06	3.26368e+06	3.12307e+06	1.89177e+06	2.31921e+06	1.82548e+06	1.5897e+06	1.69003e+06	4.49648e+06	1.21094e+06	1.81174e+06	3.9594e+06	2.302e+06	2.8498e+06	1.65974e+06
NEG11171	PA(18:3/0:0)	9.055	431.215	[M-H]-	431.22	TRUE	141135	23943.4	36978.5	42914.9	47395.2	58122.6	58518.7	109711	397459	528912	1.14653e+06	1.44119e+06	1.3791e+06	983101	1.6984e+06	409394	1.84826e+06	303073	931670	1.39004e+06	144587	1.95683e+06	262009	870131	1.32008e+06	20048.9	31.78	31.78	31.78	57029.5	55422.9	31.78	45439.6	31.78	31.78	198024	50505.3	104888	902170	467172	186949	1.50347e+06	541480
POS7442	Ginsenoside Rh4	12.042	621.437	[M+2H]2+	621.436	TRUE	190603	220838	5.09713e+06	2.80164e+06	3.31757e+06	5.98519e+06	2.54827e+06	2.93496e+06	6.57322e+06	2.76512e+06	2.28957e+06	1.29547e+06	8.1415e+06	1.8855e+07	1.12012e+06	2.04288e+06	1.63814e+07	5.96788e+06	3.83166e+07	9.27836e+06	4.01753e+06	6.70052e+06	3.87874e+06	3.20685e+06	1.00853e+07	348232	4.97543e+06	1.12298e+07	4.34761e+06	2.19211e+07	5.15894e+06	1.41642e+07	7.06751e+06	3.64348e+06	2.96928e+06	2.53285e+06	3.93915e+06	6.76768e+06	1.03236e+07	2.57479e+06	7.55661e+06	4.41447e+06	6.91721e+06
POS8875	Viridamide B	11.38	848.571	[M+H]+	848.574	TRUE	899931	652719	4.43314e+07	3.89701e+07	2.4238e+07	3.27282e+07	2.12561e+07	1.34614e+07	4.17044e+07	3.5912e+07	2.61185e+07	2.78297e+06	2.3177e+07	8.96161e+06	5.11447e+06	5.31908e+06	4.28663e+07	1.05626e+07	1.70075e+07	9127713	1.29845e+07	1.88386e+07	4.36247e+06	1.4889e+07	1.42458e+07	807160	2.13303e+07	9.13735e+06	9.46856e+06	1.7615e+07	9.44276e+06	3.13687e+07	1.50797e+07	1.33758e+07	7.04578e+06	7.46947e+06	13539548	7.12845e+06	1.25614e+07	4.12572e+06	3.32112e+07	1.07789e+07	9.02316e+06
POS7132	beta-D-Xylopyranoside, 3,17-dihydroxyspirost-5-en-1-yl	10.089	561.341	[M+H]+	561.342	TRUE	31.78	31.78	6.02969e+06	6.56999e+06	7.25715e+06	3.23507e+06	1.23326e+07	5.71516e+06	9.50067e+06	6.40563e+06	1.32706e+07	4.67561e+06	1.0024e+07	1.17672e+07	7.29173e+06	5.06418e+06	1.43891e+07	1.0737e+07	1.66573e+07	1.17905e+07	1.12896e+07	2.51971e+07	5.87931e+06	9.92578e+06	9.43345e+06	31.78	7898882	8.27959e+06	6.16016e+06	1.33878e+07	4.34234e+06	1.46337e+07	6.19821e+06	3.52971e+06	3.57844e+06	4.81005e+06	1.67007e+07	1.49429e+07	9.16844e+06	2.80617e+06	1.27953e+07	7.75135e+06	9.16648e+06
POS2038	N-(2-Carboxymethyl)-morpholine	0.963	146.082	[M+H]+	146.082	TRUE	8.86766e+07	4.1382e+07	8.87121e+07	9.23854e+07	8.12941e+07	7.98174e+07	9.67291e+07	7.12508e+07	1.16357e+08	8.62482e+07	1.12015e+08	1.57781e+07	1.41176e+08	1.22985e+08	7.91487e+07	6.08844e+07	8.83297e+07	1.31503e+08	8.04446e+07	1.16223e+08	6.58357e+07	1.88538e+08	1.15434e+08	1.30594e+08	9.4674e+07	1.12054e+08	1.81239e+08	6.68194e+07	1.07077e+08	2.75305e+08	9.65492e+07	7.85741e+07	1.13079e+08	5.57181e+07	1.15425e+08	7.72023e+07	1.05063e+08	2.16201e+08	1.17891e+08	1.24622e+08	1.3053e+08	1.03739e+08	1.22874e+08
POS8732	SM(d18:1/24:1)	9.806	813.683	[M+H]+	813.684	TRUE	2.10448e+07	1.9702e+07	2.51306e+07	2.29994e+07	2.57581e+07	1.60271e+07	1.25568e+07	2.37698e+07	1.45625e+07	2.51773e+07	1.20219e+07	4.39786e+07	3.66721e+07	1.94543e+07	3.27168e+07	1.87233e+07	3.96613e+07	3.21517e+07	4.08497e+07	1.35671e+07	1.86342e+07	2.52312e+07	4.17997e+07	2.43017e+07	1.82182e+07	1.88253e+07	2.74729e+07	1.83297e+07	1.47324e+07	3.50917e+07	1.86644e+07	1.73129e+07	1.97508e+07	2.94917e+07	2.90996e+07	1.6638e+07	2.01584e+07	2.44769e+07	3.50815e+07	3.54653e+07	3.88243e+07	1.42053e+07	2.62993e+07
NEG15299	PI(16:0/20:4)	13.664	857.519	[M-H]-	857.518	TRUE	1.91049e+06	1.43108e+06	1.38109e+06	1.57368e+06	1.94422e+06	2.55315e+06	2.3419e+06	2.30655e+06	2.19398e+06	1.86293e+06	1.82513e+06	1.38851e+06	2.27906e+06	2.24447e+06	2.23087e+06	1.82907e+06	1.75557e+06	1.86058e+06	1.42947e+06	1.74155e+06	1.92681e+06	2.83609e+06	2.46654e+06	2.05525e+06	2.01645e+06	2.35867e+06	2.55172e+06	2.10476e+06	2.27624e+06	1.76882e+06	1.77364e+06	2.25868e+06	2.20719e+06	2.81015e+06	2.0147e+06	2.66794e+06	2.50166e+06	2.99436e+06	2.59311e+06	2.04941e+06	2.27354e+06	1.61584e+06	2.25415e+06
POS2509	2-Ethyl-3-hydroxy-2,4,4-trimethyloxazolidine	0.969	160.134	[M+H]+	160.133	TRUE	1.85411e+08	1.3137e+08	2.07749e+08	2.66251e+08	3.36075e+08	1.27037e+08	2.8294e+08	2.86665e+08	1.3739e+08	1.36941e+08	2.03058e+08	1.19185e+08	2.0332e+08	2.94561e+08	1.02457e+08	71951119	2.01142e+08	1.95806e+08	1.90433e+08	1.11842e+08	1.86852e+08	1.10173e+08	9.81575e+07	1.44066e+08	2.08929e+08	2.01399e+08	2.78839e+08	1.7385e+08	2.78271e+08	3.1581e+08	1.39535e+08	2.21455e+08	2.33762e+08	6.96135e+07	2.04056e+08	9.05827e+07	8.51116e+07	2.82983e+08	1.66183e+08	1.72028e+08	2.58484e+08	1.18335e+08	2.3573e+08
NEG11422	2-{[1-(4-methylphenyl)-5-phenyl(1,2,4-triazol-3-yl)]carbonylamino}-4-methylthi obutanoic acid	7.901	445.108	[M-H]-	445.111	TRUE	688311	440651	1.06349e+06	664220	580616	1.80149e+06	479774	2.4717e+06	2.9294e+06	1367025	3.09852e+06	315197	2.96085e+06	2.07686e+06	688701	237302	4.07425e+06	1.78938e+06	5.24497e+06	2.42397e+06	1.82682e+06	3.50392e+06	508428	1.13027e+06	3.20412e+06	531135	1.8779e+06	1.89275e+06	1.70999e+06	3.78057e+06	951463	2.68804e+06	1.62232e+06	868166	316561	399880	3.29881e+06	2.87036e+06	2.04239e+06	1.47942e+06	3.82839e+06	518287	2.0378e+06
NEG3747	Hydroxymethyl indol-3-yl ketone	6.491	174.053	[M-H]-	174.056	TRUE	318252	236540	448971	119949	104608	278041	133740	199161	66370.7	195456	182580	123148	319704	152073	891148	452021	100668	109101	134536	281302	229548	107029	88277.9	53186.1	115895	252281	229525	140513	89793.5	124891	82177.8	124111	47734.6	353989	96595.2	81301.3	340533	108556	373508	160822	105035	143399	154298
NEG2857	5,6-Dimethyl-2,3-pyrazinedicarbonitrile	13.551	157.049	[M-H]-	157.052	TRUE	1.06748e+08	1.02188e+08	1.15662e+08	6.05269e+07	1.32135e+08	5.13295e+07	9.80411e+07	1.20942e+08	5.03571e+07	6.28248e+07	6.92418e+07	1.1591e+08	6.1874e+07	9.88458e+07	9.55832e+07	4.39242e+07	8.25068e+07	1.21793e+08	6.98721e+07	6.45357e+07	7.07914e+07	1.0845e+08	1.43301e+08	6.89294e+07	9.11239e+07	1.27149e+08	1.0607e+08	1.4999e+08	7.98757e+07	9.22085e+07	1.23847e+08	9.4325e+07	1.22953e+08	1.21416e+08	1.18324e+08	1.59375e+08	1.47662e+08	1.67409e+08	1.75926e+08	9.52036e+07	1.49398e+08	6.25085e+07	1.55121e+08
NEG3384	3-Phenyllactic acid	6.924	165.053	[M-H]-	165.056	TRUE	1.70539e+06	2.40426e+06	4.61855e+06	1.43629e+06	2.49212e+06	3.12949e+06	2.11492e+06	1.50161e+06	1.70139e+06	2.17939e+06	1.98026e+06	2.78115e+06	2.03543e+06	2.77432e+06	3.21744e+06	2.63666e+06	3.87403e+06	2.2984e+06	3.41241e+06	3.69314e+06	2.58355e+06	1.64008e+06	1.31426e+06	1.51459e+07	1.47599e+06	1.01057e+06	541150	1.97212e+06	615464	7.49271e+06	548964	918523	1.73945e+06	900127	3.82119e+06	1.49199e+06	4.63042e+06	3.18634e+06	944428	1.33101e+06	1.03016e+06	4.14402e+06	2.6756e+06
POS5261	Acitretin	5.615	327.197	[M+H]+	327.195	TRUE	5.09988e+06	4.18054e+06	1.72574e+08	1.29374e+08	1.17155e+08	7.05754e+07	9.94842e+07	1.43576e+08	1.76185e+08	1.77495e+08	1.86248e+08	1.35393e+08	1.10773e+08	1.11574e+08	1.26529e+08	1.10044e+08	1.70672e+08	9.44706e+07	1.40467e+08	9.60708e+07	1.6408e+08	2.28843e+08	8.458e+07	1.56159e+08	1.25768e+08	6.71823e+06	1.02429e+08	1.40647e+08	1.13907e+08	2.55334e+08	8.66157e+07	1.72837e+08	1.81514e+08	1.91865e+08	2.11346e+08	2.03258e+08	2.66512e+08	2.56221e+08	1.68173e+08	1.57855e+08	2.29399e+08	1.02294e+08	1.42529e+08
NEG8245	2,7-Naphthalenedisulfonic acid	1.858	286.967	[M-H]-	286.969	TRUE	9.26984e+06	1.47515e+07	4.25692e+06	7.09623e+06	9.39282e+06	7.46958e+06	4.8909e+06	7.99419e+06	5.01525e+06	3.39801e+06	4.49027e+06	2.5382e+06	1.73004e+07	5.50398e+06	7.64545e+06	6.89381e+06	4.81214e+06	6.35396e+06	4.11318e+06	4.19003e+06	5.74434e+06	5.28321e+06	1.04385e+07	6.06241e+06	5.1586e+06	1.05946e+07	1.076e+07	7.92727e+06	1.13336e+07	6.19945e+06	7.26766e+06	1.03476e+07	1.02173e+07	9.18468e+06	1.00819e+07	12309617	8.12003e+06	1.17317e+07	7.24068e+06	7.60437e+06	6.47477e+06	7.81869e+06	2.22299e+07
NEG9746	Dihydrorhodamine 123	9.82	345.127	[M-H]-	345.124	TRUE	852248	700896	7.08042e+06	8.63978e+06	7.2834e+06	8.50499e+06	1.46517e+07	1.69568e+07	1.06959e+07	3.23721e+07	1.50168e+07	3.21395e+08	1.63182e+07	6.0376e+07	1.62098e+08	3.3651e+07	7.34369e+07	7.60598e+07	1.17756e+07	6.30511e+07	1.60678e+07	4.81109e+07	1.3457e+07	2.38683e+07	2.24075e+07	393623	1.66085e+06	2.31727e+06	2.34759e+06	6.85778e+06	2.48814e+06	3.59653e+06	34152080	1.0949e+07	1.72792e+07	1.11625e+07	1.05711e+08	3.1368e+07	2.18007e+07	2.02399e+07	1.73822e+07	7.71551e+07	9.33138e+06
POS6904	[3-Methyl-1-[3-methyl-1-oxo-1-(2,3,4,5,6-pentahydroxyhexoxy)pentan-2-yl]oxy-1-oxopentan-2-yl] 2-hydroxy-3-methylpentanoate	6.066	525.29	[M+Na]+	525.291	TRUE	1.57704e+06	1.17777e+06	2.86689e+08	2.22876e+08	1.89598e+08	1.73349e+08	1.76536e+08	3.02367e+08	2.43077e+08	2.88137e+08	3.14332e+08	2.44724e+08	2.07278e+08	1.9986e+08	1.7568e+08	1.96597e+08	3.47806e+08	2.0067e+08	2.49241e+08	1.87732e+08	2.39975e+08	2.89504e+08	1.37624e+08	2.55306e+08	2.20956e+08	1.23172e+06	2.08591e+08	2.19006e+08	1.9461e+08	3.47413e+08	1.30261e+08	2.09171e+08	2.17544e+08	2.10733e+08	2.43615e+08	1.84583e+08	3.10015e+08	2.96825e+08	2.30663e+08	2.24332e+08	2.77329e+08	2.03161e+08	2.32161e+08
POS1007	Creatinine	0.918	114.067	[M+H]+	114.066	TRUE	1.64699e+09	1.28029e+09	1.56795e+09	1.63144e+09	1.86477e+09	1.38692e+09	1.31146e+09	1.39211e+09	1.39085e+09	1.69886e+09	1.43128e+09	1.14574e+09	1.44301e+09	1.46598e+09	1.29488e+09	1.42158e+09	1.32539e+09	1.76302e+09	2.22992e+09	1.81543e+09	1.89129e+09	1.9274e+09	2.0603e+09	1.62018e+09	1.47387e+09	1.85522e+09	1.35949e+09	1.60982e+09	1.6316e+09	2.05195e+09	1.67086e+09	1.61622e+09	1.92802e+09	1.78776e+09	1.40363e+09	1.12583e+09	1.97725e+09	1.55605e+09	1.44011e+09	1.30479e+09	1.42043e+09	1.60723e+09	1.54367e+09
NEG9149	6-Chloro-4-(Ethoxycarbonyl)-3a,4,5,9b-Tetrahydro-3H-Cyclopenta[C]Quinoline-9-Carboxylic Acid	4.988	320.07	[M-H]-	320.07	TRUE	3.98509e+06	3.83541e+06	4.79715e+06	6.77007e+06	5.30265e+06	7.10703e+06	5.8869e+06	4.95452e+06	5.3241e+06	5.0594e+06	5.08186e+06	3.23448e+06	5.75451e+06	6.81455e+06	4.64487e+06	4.89512e+06	5.03982e+06	4.7627e+06	5.14002e+06	5.80468e+06	6.61737e+06	5.67619e+06	4.70278e+06	5.42112e+06	5.46579e+06	4.0067e+06	5.71321e+06	5.47914e+06	4.69296e+06	4.92543e+06	4.79564e+06	5.14952e+06	5.519e+06	5.2431e+06	5.48874e+06	4.22245e+06	5.94843e+06	4.86753e+06	5.71018e+06	6119664	4.14209e+06	7.54732e+06	4.49605e+06
POS5597	Cortisol	7.389	363.217	[M+H]+	363.217	TRUE	6.33685e+07	7.37123e+07	7.50827e+07	4.7817e+07	3.40838e+07	6.66466e+07	1.2809e+08	8.21699e+07	5.0729e+07	6.71885e+07	9.98669e+07	5.04943e+07	5.346e+07	5.69398e+07	7.81878e+07	6.78131e+07	1.54489e+08	4.01757e+07	8.7251e+07	9.89121e+07	1.17125e+08	9.74015e+07	5.10299e+07	6.12089e+07	2.12684e+07	6.53439e+07	9.74798e+07	5.61506e+07	7.80003e+06	1.11177e+08	6.34249e+07	1.05002e+08	2.50676e+07	8.30332e+07	2.69153e+07	9.00505e+07	7.73654e+07	3.83122e+07	5.22706e+07	4.01741e+07	7.05166e+07	7.42226e+07	8.64341e+07
POS4080	Leucylvaline	5.17	231.171	[M+H]+	231.17	TRUE	6.99959e+07	1.97039e+07	4.3855e+07	3.81213e+07	4.02103e+07	2.46859e+07	1.35316e+07	1.91054e+07	2.42751e+07	6.8623e+06	8.72681e+06	689238	1.26945e+07	1.0986e+07	4.41887e+06	948528	1.05703e+07	1.03975e+07	2.33115e+07	8.89842e+06	1.04618e+07	1.62794e+07	1.74034e+07	1.57881e+07	2.0329e+07	2.14888e+07	3.33472e+07	2.35402e+07	2.1418e+07	1.59464e+07	2.07603e+07	4.67894e+07	3.01552e+07	2.4768e+07	6.84885e+06	1.57603e+07	1.85161e+07	8.20501e+06	2.10228e+07	11794973	5.16905e+07	8.25849e+06	1.77509e+07
POS6983	26-(Diacetylamino)Furosta-5,20(22)-Dien-3-Yl Acetate	8.748	540.367	[M+H]+	540.368	TRUE	1.2624e+07	6.20281e+06	1.04583e+07	1.11385e+07	7.22058e+06	6.27154e+06	3.68417e+06	8.43905e+06	8.08471e+06	8.5826e+06	4.74662e+06	2.50635e+06	1.27e+07	5.06693e+06	964277	1.48216e+07	9.37589e+06	4.40564e+06	6.94772e+06	6.45226e+06	2.86339e+06	3.80905e+06	1.20674e+07	1.64642e+06	8.39904e+06	1.76197e+07	5.49305e+06	7.49284e+06	6.1321e+06	1.70507e+07	4.26578e+06	6.65481e+06	9.35252e+06	6.14032e+06	4.05779e+06	4.12924e+06	1.06282e+07	7.89523e+06	1.31979e+07	7.08188e+06	3.95692e+06	1.28876e+07	1.07003e+07
NEG13928	(1R,2R,3R,4S,5S,7R,8R,9R,10S,14R)-1,8,16-Triacetoxy-2-(glycoloyloxy)-7-hydroxy-5,9,12,12-tetramethyl-13-oxotetracyclo[7.6.1.0~3,7~.0~10,14~]hexadec-4-yl benzoate	6.121	653.259	[M-2H]2-	653.26	TRUE	3.26882e+07	3.47387e+07	5.97448e+07	3.5185e+07	3.36769e+07	5.48057e+07	2.73983e+07	1.93321e+07	2.69053e+07	9.1292e+06	2.41481e+06	113917	1.49286e+07	7.55955e+06	694918	616007	847384	3.39018e+06	3.79638e+07	3.18057e+06	2.1724e+07	1.54692e+07	2.0818e+07	3.4987e+06	7.37034e+06	1.23519e+07	4.08406e+07	22752213	2.25313e+07	1.81464e+07	1.74253e+07	2.60738e+07	3.07985e+07	2.90876e+07	7.90434e+06	1.7995e+07	4.13929e+06	9.1761e+06	1.31342e+07	5.03022e+06	3.9095e+07	3314933	1.51413e+07
POS1465	3-Methylene-indolenine	5.169	130.066	[M+CH3OH+H]+	130.066	TRUE	5.68797e+07	5.30713e+07	5.65998e+07	5.57667e+07	6.33946e+07	6.74138e+07	6.71523e+07	6.38202e+07	6.72102e+07	5.39317e+07	4.69599e+07	5.2368e+07	5.76544e+07	5.38158e+07	5.33835e+07	6.36734e+07	7.25003e+07	5.75207e+07	7.80257e+07	6.47764e+07	9.36389e+07	8.7735e+07	6.37057e+07	8.06186e+07	6.72451e+07	7.68885e+07	6.70564e+07	6.45414e+07	6.79379e+07	8.43542e+07	7.8778e+07	7.34265e+07	6.77957e+07	7.08044e+07	6.13777e+07	7.1247e+07	6.10692e+07	6.45326e+07	6.615e+07	6.9432e+07	7.3201e+07	5.54598e+07	6.05115e+07
POS4006	Vitamin K1	11.898	226.18	[M+2H]+	226.182	TRUE	199954	1.07922e+06	555569	541158	418972	2065700	1.70968e+06	3.30392e+06	1.81033e+06	1.01274e+06	699063	1.0165e+06	798792	1.09078e+06	884573	696151	6.0588e+06	620514	1.32817e+06	964243	1.73957e+06	1.05054e+06	888387	821697	745520	937499	974799	754952	2.09343e+06	848436	1.2811e+06	156790	1.3114e+06	344046	950206	1.83107e+06	1.24598e+06	6.71382e+06	1.25313e+06	2.71217e+06	1.30853e+06	1.32745e+06	569722
POS5266	N-Fructosyl phenylalanine	5.054	328.14	[M+H]+	328.139	TRUE	6.81652e+07	3.91121e+07	5.3666e+07	6.23277e+07	1.09501e+08	5.79222e+07	6.93287e+07	7.85225e+07	1.10033e+07	1.37246e+08	1.54341e+08	125654	7.92993e+07	1.36923e+08	8.98188e+07	7.18884e+07	1.2895e+06	5.64159e+07	1.14677e+08	5.83782e+07	6.43869e+07	1.24346e+08	1.27178e+08	1.62202e+07	5.40952e+07	1.25372e+08	2.40902e+08	1.47257e+08	1.02765e+08	2.15526e+08	1.04423e+08	1.64325e+07	1.26348e+08	1.25937e+08	5.83132e+07	8.88995e+07	1.06925e+08	1.7548e+08	2.66739e+07	7.56977e+07	6.73345e+07	5.61021e+07	9.26944e+07
POS8927	PI(17:0/20:3)	11.74	875.57	[M+H]+	875.564	TRUE	172644	105153	2.50608e+07	4.16358e+06	5.9651e+06	6.42771e+06	2.95008e+06	5.34514e+06	1.53338e+06	643431	1.93966e+06	761208	1.92557e+06	5.32765e+06	1.57652e+06	98805.5	4.25214e+06	2.37215e+06	3.83399e+06	3.0158e+06	6.5522e+06	1.40622e+07	4.52816e+06	1.16386e+06	3.25886e+06	106021	1.06839e+07	2.01187e+07	1.58582e+07	2.86632e+07	7.58213e+06	1.96428e+07	7.56802e+06	1.44388e+07	4.63947e+06	7.83754e+06	4.04378e+06	2.76536e+06	2.35611e+06	1.77039e+06	1.07351e+07	2.00111e+06	1.17764e+06
POS3635	Ketopinic Acid	10.545	205.086	[M+Na]+	205.084	TRUE	1.18261e+08	1.59002e+08	1.64291e+08	1.62416e+08	1.79338e+08	1.75601e+08	1.80985e+08	1.51741e+08	1.54587e+08	1.6211e+08	1.44217e+08	1.89999e+08	1.70467e+08	1.81692e+08	1.59047e+08	1.6863e+08	2.7356e+08	1.86933e+08	2.05627e+08	1.94806e+08	2.40053e+08	1.544e+08	1.78393e+08	2.3837e+08	1.63715e+08	9.3918e+07	1.84544e+08	1.72049e+08	1.56129e+08	2.24004e+08	1.91818e+08	1.75044e+08	1.75446e+08	1.72432e+08	1.85886e+08	1.94022e+08	1.76212e+08	1.86194e+08	1.93816e+08	1.97848e+08	2.03063e+08	1.71795e+08	1.88416e+08
POS2099	Glutamic acid	0.868	148.061	[M+H]+	148.06	TRUE	3.34606e+07	7.2849e+07	8.24611e+07	7.72104e+07	8.124e+07	8.16987e+07	7.65351e+07	8.40622e+07	7.08561e+07	9.743e+07	2.19748e+08	3.38586e+08	1.36961e+08	1.39888e+08	2.88767e+08	3.01894e+08	2.00393e+08	1.70598e+08	9.71382e+07	1.27695e+08	1.46665e+08	1.5796e+08	6.56397e+07	2.05778e+08	7.92072e+07	9.97798e+07	1.15387e+08	7.16962e+07	7.54941e+07	6.83924e+07	7.9337e+07	5.33475e+07	4.01246e+07	5.89428e+07	1.08995e+08	1.21164e+08	1.24834e+08	1.0743e+08	6.29836e+07	1.34736e+08	4.31907e+07	1.71378e+08	7.45043e+07
NEG5575	N,N-Dimethyl-N'-P-Tolylsulphamide	6.966	213.074	[M-H]-	213.07	TRUE	254561	139658	530295	341725	439608	1.06779e+06	998408	187924	229004	193262	1.98519e+06	7.62034e+06	1.4148e+06	742637	2.21941e+06	1.67985e+06	5.2114e+06	251575	1.02451e+06	1.07759e+06	376807	373540	463736	463491	2.57288e+06	399341	1.08623e+06	1.05632e+06	982311	1.63708e+06	991636	3.98477e+06	281019	255655	511236	81147.4	3.99121e+06	1.37645e+06	543656	510293	561301	2.59353e+06	4.10953e+06
NEG1585	Pipecolic acid	8.851	128.069	[M-H]-	128.072	TRUE	88152.7	107054	125577	98630.3	109244	60430.1	64054.2	50850.8	191941	40228.8	31.78	34559.1	80222	77281.5	53740.2	63182.4	72610.2	52492.2	59056.5	160881	60032.3	128733	77262.4	114178	51671.4	58662.1	91731.1	31.78	45977.6	45342.6	47732.6	34227	44826.9	105725	31.78	105731	66038.5	54821.3	63185.5	45110.9	108127	31.78	135650
NEG10413	3-[(3-chlorophenyl)amino]-1-(3,4,5-trimethoxyphenyl)propan-1-one	5.007	384.073	[M-H]-	384.078	TRUE	801538	1.00969e+06	1.14372e+06	1.60156e+06	1.39279e+06	1.48068e+06	1.46191e+06	1.40674e+06	1.45201e+06	1.37411e+06	1.73885e+06	1.6304e+06	1.29147e+06	1.82665e+06	1.90298e+06	1.43149e+06	1.34801e+06	1.30945e+06	1.72425e+06	1.30643e+06	1.6602e+06	1.0512e+06	1.23615e+06	1.5512e+06	1.47629e+06	1.30657e+06	1.45394e+06	1.37173e+06	1.00138e+06	1.34745e+06	1.28884e+06	1.13243e+06	989678	1.37741e+06	1.64644e+06	1.28075e+06	1.53291e+06	1.11974e+06	1.64494e+06	1.3276e+06	1.55847e+06	1.617e+06	1.41218e+06
POS182	Prenol	4.663	87.0812	[M+H]+	87.0805	TRUE	1.44188e+07	1.973e+07	1.11501e+07	2.03892e+07	1.63576e+07	2.79935e+07	2.23085e+07	2.27562e+07	2.65277e+07	1.09148e+07	1.39114e+07	1.63422e+07	1.29046e+07	2.29138e+07	2.49408e+07	2.66304e+07	1.83837e+07	2.59336e+07	1.5071e+07	1.65545e+07	3.22234e+07	1.3375e+07	2.15979e+07	2.34377e+07	1.60654e+07	2.33234e+07	2.06708e+07	1.28797e+07	1.04255e+07	4.45563e+07	2.49883e+07	1.64128e+07	2.55086e+07	2.45831e+07	1.28028e+07	1.85407e+07	1.92017e+07	2.08975e+07	2.86763e+07	1.54097e+07	4.03144e+07	1.6986e+07	1.65846e+07
NEG13398	Alisol B	8.773	585.345	[M-H]-	585.341	TRUE	378979	1.12121e+06	1.03008e+06	1.59354e+06	1.13262e+06	1.33326e+06	917219	864359	2.67637e+06	885701	475779	1.15423e+06	7.82564e+06	298094	1.00108e+06	1.04174e+06	2.24833e+06	1.71543e+06	1.37349e+06	1.64232e+06	1.9191e+06	989415	1.80233e+06	677702	816829	356749	453612	1.10525e+06	2.814e+06	875042	3.16872e+06	831241	2.46713e+06	1.66323e+06	2.51608e+06	1.20488e+06	1.23367e+06	1.46581e+06	604290	1.03788e+06	2.74269e+06	686374	3.26979e+06
NEG14849	PC(16:0/20:4)	10.019	812.582	[M-H]-	812.581	TRUE	723915	1.47397e+06	2.69113e+06	1.07082e+06	1.12993e+06	3.98238e+06	1.70278e+06	1.58229e+06	1.05508e+06	696540	514583	1.79221e+06	1.71832e+06	4.03655e+06	2.10907e+06	2.38572e+06	2.71359e+06	1.13676e+06	1.35725e+06	1.09908e+06	1.38759e+06	791017	1.31899e+06	1.27901e+06	1.5472e+06	1.39568e+06	1.58052e+06	2.29392e+06	977263	984653	1.83685e+06	1.02567e+06	2.45505e+06	1.40063e+06	1.89116e+06	1.54483e+06	1.30901e+06	1.63143e+06	2.14075e+06	1.88628e+06	961122	2.3621e+06	1.04342e+06
POS266	Alanine	0.863	90.0557	[M+H]+	90.055	TRUE	3.27215e+08	2.66903e+08	4.60291e+08	5.78231e+08	6.71075e+08	6.28245e+08	3.82497e+08	4.79362e+08	5.7917e+08	6.19922e+08	6.14787e+08	7.66243e+08	8.44178e+08	6.48203e+08	1.14196e+09	8.98606e+08	5.91954e+08	4.60529e+08	1.16028e+09	4.49827e+08	4.13281e+08	6.89179e+08	4.6518e+08	1.1674e+09	7.32313e+08	8.04527e+08	6.92333e+08	5.26378e+08	3.54468e+08	7.49281e+08	3.35048e+08	8.7265e+08	4.21852e+08	4.22436e+08	3.98439e+08	4.02627e+08	8.6707e+08	5.74278e+08	6.42718e+08	6.71871e+08	4.24374e+08	8.85408e+08	7.45341e+08
POS4665	Methyl 11-hydroxy-10-methyl-4-oxododecanoate	8.565	276.215	[M+2H]2+	276.217	TRUE	3.38218e+07	4.17328e+07	3.76372e+07	2.77781e+07	4.48175e+07	4.11468e+07	5.49291e+07	5.90459e+07	6.4905e+07	6.75258e+07	3.30355e+07	4.78952e+07	5.25593e+07	4.38935e+07	5.4086e+07	5.50417e+07	4.60439e+07	4.35547e+07	5.06296e+07	5.41674e+07	3.14492e+07	7.75309e+07	5.52423e+07	5.30051e+07	4.95188e+07	6.88732e+07	5.93616e+07	2.56652e+07	53366588	4.96486e+07	3.33202e+07	3.41769e+07	3.01415e+07	5.88982e+07	4.14532e+07	5.12471e+07	1.87669e+07	6.08471e+07	5.75487e+07	5.74876e+07	5.23843e+07	2.39441e+07	5.56719e+07
POS5250	(2R,3S,4S,5R,6R)-2-(hydroxymethyl)-6-(3-hydroxy-6-methylheptoxy)oxane-3,4,5-triol	6.18	326.217	[M+H]+	326.217	TRUE	4.27759e+06	255417	2.03473e+07	1.6884e+07	1.25484e+07	7.70944e+06	8.79952e+06	1.58612e+07	1.23156e+07	1.10452e+07	9.4062e+06	5.81801e+06	6.65599e+06	4.83755e+06	6.28469e+06	6.57662e+06	8.10048e+06	4.46156e+06	7.55734e+06	4.49315e+06	9.78138e+06	1.36788e+07	5.52708e+06	1.18088e+07	5.82149e+06	3.42247e+06	6.95766e+06	1.23925e+07	7.07821e+06	1.57609e+07	5.81659e+06	1.3775e+07	4.68616e+06	1.3418e+07	1.55363e+07	1.7053e+07	1.65257e+07	1.42885e+07	1.1934e+07	1.07031e+07	1.46928e+07	5.37193e+06	6.63655e+06
POS2156	2-Methylbenzothiazole	8.09	150.038	[M+H]+	150.037	TRUE	8.57193e+07	8.86514e+07	8.75436e+07	8.5864e+07	9.24002e+07	8.83029e+07	8.24361e+07	8.22784e+07	9.14353e+07	8.49313e+07	7.16438e+07	7.64749e+07	8.99615e+07	8.48396e+07	8.45551e+07	8.58245e+07	1.05372e+08	9.45864e+07	1.06852e+08	9.45897e+07	1.20768e+08	1.18938e+08	9.14496e+07	1.15926e+08	8.32894e+07	1.22823e+08	9.51652e+07	9.39259e+07	9.09961e+07	1.06193e+08	9.79969e+07	8.65054e+07	8.92142e+07	9.37056e+07	9.1387e+07	9.34279e+07	8.84218e+07	8.95254e+07	9.31712e+07	8.80239e+07	8.85125e+07	8.77725e+07	9.0168e+07
NEG8303	1-acetyl-4-[(4-chlorophenyl)methoxy]-3-methoxybenzene	2.859	289.064	[M-H]-	289.064	TRUE	1.87598e+07	1.62573e+07	1.69292e+07	3.21069e+07	1.50144e+07	1.64125e+07	2.90275e+07	2.06924e+07	1.59811e+07	1.99582e+07	2.30819e+07	2.08279e+07	2.05347e+07	2.23009e+07	1.77317e+07	2.11512e+07	3.20899e+07	2.49362e+07	6.39718e+06	2.49468e+07	2.04927e+07	2.00337e+07	1.5059e+07	1.81184e+07	2.08276e+07	1.17405e+07	1.54052e+07	2.25518e+07	2.31435e+07	2.54167e+07	1.43352e+07	2.15426e+07	2.6883e+07	1.96996e+07	2.00494e+07	2.15699e+07	3.72811e+07	1.08244e+07	1.93563e+07	2.09832e+07	1.86145e+07	2.54774e+07	1.64345e+07
POS4915	gamma-Glutamylphenylalanine	5.533	295.129	[M+H]+	295.129	TRUE	2.94046e+07	2.14906e+07	3.31635e+07	3.72504e+07	4.2874e+07	2.98119e+07	2.55575e+07	3.03614e+07	3.11815e+07	3.36404e+07	3.62285e+07	3.35495e+07	3.27431e+07	3.855e+07	5.01919e+07	3.86395e+07	3.2934e+07	3.95111e+07	5.63533e+07	3.73214e+07	4.24449e+07	3.43694e+07	2.67064e+07	4.25557e+07	2.90796e+07	4.98562e+07	5.35438e+07	3.15944e+07	3.43955e+07	4.08318e+07	2.79388e+07	2.66081e+07	2.62393e+07	2.26204e+07	4.20036e+07	2.8833e+07	3.10988e+07	3.66483e+07	4.16966e+07	3.15927e+07	2.9848e+07	4.32e+07	3.06706e+07
NEG11804	4-Deoxyphloridzin	8.042	465.14	[M-H]-	465.14	TRUE	45914.7	209073	506297	374862	315839	514955	137056	2.35114e+06	4.26204e+06	3.33517e+06	6.72813e+06	1.5117e+06	8.2824e+06	474126	6.27499e+06	1.13449e+07	3.61934e+06	8.36921e+06	7.10222e+06	5.53651e+06	3.85006e+06	7.44227e+06	7.18179e+06	3.49624e+06	3.41905e+06	392583	664894	386423	579863	385090	76603.3	180676	435494	106180	346895	152969	704549	808796	947210	6.32778e+06	3.09342e+06	3.02521e+06	9.73161e+06
POS4227	Pantothenic acid	5.149	242.1	[M+Na]+	242.1	TRUE	3.6994e+06	4.54194e+06	3.86598e+06	4.7109e+06	6.46526e+06	1.37162e+07	4.80967e+06	6.3328e+06	6.93615e+06	4.70162e+06	9.07501e+06	1.99935e+07	9.10329e+06	2.53286e+06	9.85838e+06	1.12346e+07	1.13237e+07	6.37241e+06	6.44696e+06	7.78448e+06	7.19902e+06	4.61966e+06	5.33304e+06	1.03308e+07	9.42492e+06	8.28519e+06	1.59295e+07	7.69766e+06	1.01483e+07	7.75071e+06	6.33593e+06	6.79026e+06	7.8958e+06	7.25515e+06	7.93705e+06	4.89046e+06	5.61761e+06	7.82863e+06	4.23125e+06	7.7143e+06	7.73215e+06	1.18672e+07	9.70426e+06
POS6218	2-methoxy-6-[(triphenylmethoxy)methyl]-2H-3,4,5,6-tetrahydropyran-3,4,5-triol	9.201	437.194	[M+H]+	437.196	TRUE	6.01576e+06	1.86355e+07	3.56835e+07	1.6375e+07	3.35541e+07	3.56113e+07	3.8351e+06	6.82908e+06	5.25274e+06	7.84176e+06	1.12515e+07	1.87116e+07	8.9999e+06	2.62672e+07	2.52787e+07	1.56954e+07	3.19469e+07	1.39739e+07	2.12088e+07	1.11993e+07	1.13442e+07	1.98403e+07	8.00006e+06	1.76034e+07	19591013	2.11485e+07	6.57134e+07	2.58552e+07	2.0728e+07	6.72177e+07	3.43714e+07	4.7128e+07	1.92033e+07	4.50458e+07	4.49664e+07	7.28817e+07	6.66558e+07	8.23786e+06	1.38869e+07	1.19566e+07	1.39824e+07	2.68265e+07	2.13178e+07
POS6068	Gelomulide N	9.207	415.211	[M-H2O+H]+	415.211	TRUE	1.61488e+07	4.74934e+07	1.0258e+08	5.17201e+07	8.22722e+07	9.48323e+07	1.70688e+07	2.10674e+07	2.10021e+07	2.48864e+07	3.27083e+07	5.71571e+07	3.41998e+07	5.41865e+07	5.74458e+07	3.50123e+07	8.96341e+07	4.03908e+07	6.04589e+07	4.30232e+07	4.17052e+07	5.87815e+07	2.07489e+07	4.29535e+07	5.65446e+07	4.24373e+07	1.38239e+08	7.68897e+07	6.50492e+07	2.27096e+08	1.4371e+08	1.32663e+08	5.34604e+07	1.24334e+08	1.06263e+08	1.60793e+08	1.9047e+08	1.70422e+07	2.60043e+07	2.24341e+07	2.39211e+07	5.55426e+07	3.45778e+07
NEG10670	Bisdethiobis(methylthio)gliotoxin	7.875	401.084	[M-H]-	401.085	TRUE	2.13196e+06	2.2962e+06	5.32129e+06	4.15355e+06	3.32176e+06	5.36519e+06	3.08522e+06	5.23173e+06	7.26063e+06	3.44942e+06	6.93064e+06	2.69445e+06	7.61118e+06	6.42094e+06	2.50818e+06	2.30984e+06	9.19407e+06	4.40546e+06	1.26653e+07	5.37118e+06	4.8003e+06	1.01429e+07	4.41231e+06	3.96249e+06	8.85687e+06	1.65386e+06	5.03642e+06	4.44715e+06	4.07311e+06	7.81979e+06	3.01408e+06	7.88798e+06	4.42313e+06	4.13238e+06	3.27459e+06	2.83319e+06	6.15846e+06	9.44821e+06	4.02397e+06	4.86403e+06	1.14953e+07	4.78105e+06	5.82029e+06
POS4787	3-(indan-5-yloxymethyl)-4-methoxybenzaldehyde	8.564	283.134	[M+Na]+	283.133	TRUE	1.9945e+07	1.98954e+07	3.89911e+07	2.08524e+07	4.73414e+07	2.14457e+07	5.05711e+07	1.33148e+07	2.20597e+07	1.18171e+07	1.15092e+07	1.09611e+07	2.3976e+07	4.21593e+07	1.40945e+07	3.9715e+07	5.34927e+07	1.3263e+07	2.63096e+07	4.7928e+07	2.99383e+07	5.82773e+07	3.67982e+07	1.60465e+07	1.61425e+07	5.10812e+07	2.20296e+07	3.17549e+07	4.04133e+07	6.9034e+06	3.10523e+07	2.6916e+07	2.73956e+07	1.881e+07	1.14218e+07	3.62706e+07	3.06872e+07	3.09255e+07	4.36159e+07	4.19691e+07	4.15324e+07	1.63854e+07	3.19381e+07
POS7972	PC(16:0/16:0)	11.185	734.572	[M+H]+	734.569	TRUE	1.57432e+07	1.19443e+07	1.66413e+07	5.15883e+06	8.47785e+06	1.46081e+07	2.57167e+07	1.22549e+07	5.70046e+06	2.7957e+07	1.28735e+07	1.13996e+07	8.38865e+06	1.75526e+07	2.05421e+07	2.52882e+07	1.96034e+07	1.4975e+07	2.48611e+07	2.80226e+07	1.46194e+07	8.4927e+06	9.81712e+06	9.03312e+06	7.19632e+06	1.64502e+07	2.0227e+07	1.17212e+07	1.22801e+07	2.95785e+07	2.18201e+07	1.81446e+07	1.2713e+07	9.40543e+06	2.86663e+07	4.83478e+07	4.15173e+07	2.9006e+07	2.97323e+07	1.22181e+07	9.97033e+06	9.25431e+06	1.34167e+07
POS3235	Ecgonine	1.443	186.113	[M+H]+	186.112	TRUE	6.61637e+07	2.71676e+07	3.28647e+07	1.57102e+07	3.36109e+07	1.94319e+07	9.546e+07	3.52201e+07	1.77927e+07	4.2167e+07	2.02851e+07	1.00784e+07	1.84134e+07	3.13325e+07	2.15441e+07	1.07395e+07	1.94986e+07	1.25903e+08	4.83701e+07	6.13593e+07	5.54827e+07	6.4675e+07	1.65938e+08	1.74034e+07	2.86667e+07	8.8261e+07	4.17584e+07	2.51451e+07	7.87396e+07	8.52994e+07	5.19951e+07	1.2447e+07	8.62908e+07	1.00418e+08	5.26769e+07	5.98095e+07	2.23563e+07	5.63742e+07	1.47448e+07	2.66539e+07	4.79615e+07	1.52285e+07	2.58489e+07
NEG9920	Prostaglandin E1	8.217	353.23	[M-H]-	353.233	TRUE	779733	208351	564778	349677	1.1614e+06	379679	347168	726779	447179	198445	1.20506e+06	2.69353e+06	1.02681e+06	303403	1.542e+06	1.16617e+06	702161	870825	823556	480298	305294	415208	611811	161656	320467	547505	614800	555438	492316	759274	913310	532314	472816	422581	550937	440812	1.21268e+06	871302	580373	372186	259958	1.08893e+06	283515
NEG1675	Leucine	3.606	130.084	[M-H]-	130.087	TRUE	1.46052e+07	3.51418e+06	7.621e+06	9.15415e+06	1.85711e+07	2.92383e+06	1.00202e+07	8.30405e+06	2.7615e+06	2.43696e+07	2.32045e+07	6.34706e+06	7.56413e+06	2.48376e+07	6.54733e+06	1.5623e+07	3.1326e+06	6.18691e+06	1.81763e+07	6.35718e+06	8.25908e+06	3.6866e+07	3.2795e+07	2.45352e+06	5.92599e+06	1.33002e+07	1.21204e+07	2.81496e+07	3.57812e+07	3.04516e+07	8.84739e+06	2.75832e+06	2.39962e+07	3.54695e+07	5.39603e+06	1.79697e+07	1.06945e+07	3.23827e+07	2.15705e+06	1.07793e+07	1.48627e+07	6.06585e+06	1.79876e+07
NEG7409	Leucylglutamate	5.139	259.127	[M-H]-	259.129	TRUE	370743	2.26534e+06	1.64038e+06	1.81539e+06	892263	1.23363e+06	2.25455e+06	2.89274e+06	1.65181e+06	4.00057e+06	3.19908e+06	765317	6.37661e+06	5.22372e+06	2.7377e+06	1.17013e+06	4.0392e+06	5.56339e+06	1.55815e+06	3.77349e+06	2.99575e+06	4.94739e+06	888681	3.14295e+06	2.07195e+06	1.18869e+06	1.24538e+06	3.10113e+06	2.09797e+06	2.12282e+06	1.33008e+06	718687	1.15348e+06	995229	4.07806e+06	2.2949e+06	7.05515e+06	983190	2.15001e+06	4.91452e+06	1.33898e+06	5.50318e+06	247110
POS6497	N-[4-[(9S,13R)-16-hydroxy-7,9,13-trimethyl-5-oxapentacyclo[10.8.0.02,9.04,8.013,18]icosa-6,18-dien-6-yl]-2-methylbutyl]acetamide	10.109	478.328	[M+Na]+	478.329	TRUE	8.30087e+06	6.38891e+06	8.96373e+06	8.08584e+06	1.67789e+07	1.13399e+07	1.37555e+07	1.18191e+07	8.91386e+06	7.61582e+06	7.49436e+06	1.09139e+07	1.18716e+07	1.44255e+07	1.89577e+07	1.38145e+07	1.26326e+07	5.59e+06	8.03902e+06	8.70514e+06	7.4142e+06	1.31716e+07	8.37752e+06	5.5807e+06	9.2407e+06	7.13553e+06	5.792e+06	7.62974e+06	1.28675e+07	1.27822e+07	1.33928e+07	1.12112e+07	1.09731e+07	9.01204e+06	8.22365e+06	8.84578e+06	6.84772e+06	7.40823e+06	6.09156e+06	8.36446e+06	7.40885e+06	1.33028e+07	9.48364e+06
NEG8989	(2,6-difluorophenyl)-N-[2-(2-methylindol-3-yl)ethyl]carboxamide	8.024	313.116	[M-H2O-H]-	313.116	TRUE	2.7499e+06	794872	366950	1.6285e+06	1.59388e+06	726759	1.02912e+06	1.84635e+06	3.50698e+06	3.76743e+06	1.04973e+06	5.82571e+06	690707	1.83327e+06	1.42153e+06	377258	3.08553e+06	4.29959e+06	1.41013e+06	1.80908e+06	1.84546e+06	4.18714e+06	2.31594e+06	4.16745e+06	1.53708e+06	318823	270723	2.21133e+06	45173.6	1.69091e+06	262780	744381	1.60415e+06	1.49393e+06	3.28626e+06	1.3462e+06	801646	2.49188e+06	2.55758e+06	469134	3.66138e+06	1.61101e+06	1.00162e+06
POS4916	Phenylalanylglutamate	5.042	295.13	[M+H]+	295.129	TRUE	1.59796e+06	1.15949e+07	1.05421e+07	1.72175e+07	9.93017e+06	1.24151e+07	1.00969e+07	1.41311e+07	1.40003e+07	3.1917e+07	2.60498e+07	1.65537e+06	1.53257e+07	4.62086e+07	1.17055e+07	8.15463e+06	9.066e+07	4.7586e+07	9.96172e+06	4.26214e+07	3.96661e+07	2.67162e+07	2.64895e+06	8.33344e+07	3.87493e+07	1.44704e+07	9885578	8.56273e+06	7.86368e+06	2.16874e+07	7.91308e+06	9.3057e+06	8.21232e+06	5.6806e+06	1.80902e+07	9.43772e+06	6.65071e+07	1.63398e+07	2.27914e+07	2.66882e+07	7.89142e+06	3.51545e+07	8.28473e+06
NEG5544	Kainic acid	13.012	212.091	[M-H]-	212.093	TRUE	1.57968e+07	1.00068e+07	1.32134e+07	12840465	1.09964e+07	1.5163e+07	2.01147e+07	1.17705e+07	1.70265e+07	2.15292e+07	1.61212e+07	9.8103e+06	1.07848e+07	1.65241e+07	1.35505e+07	1.39691e+07	2.20153e+07	1.65355e+07	1.67977e+07	1.02008e+07	1.26979e+07	1.09123e+07	1.67656e+07	1.15288e+07	2.59516e+07	1.74261e+07	1.36865e+07	2.67855e+07	1.88833e+07	1.87767e+07	3.50095e+07	3.77684e+07	1.75966e+07	2.51094e+07	1.98944e+07	1.41761e+07	3.75829e+07	2.52181e+07	2.55821e+07	1.34115e+07	3.98848e+07	3.12431e+07	2.72826e+07
POS3863	8,9-Dihydroxy-1,5,6,10B-tetrahydropyrrolo[2,1-A]isoquinolin-3(2H)-one	5.498	220.097	[M+NH4]+	220.097	TRUE	380002	188186	31.78	31.78	88703.2	116768	121509	290659	110452	255299	31.78	88259.2	214033	119833	355181	64918.4	405808	187992	142051	90281.6	127688	256034	134127	94930.6	169049	31.78	238408	87686.9	31.78	31.78	31.78	323399	62700.6	126876	145468	40958.8	111104	284253	94191.6	100364	31.78	74953.2	97199.4
NEG1607	gamma-delta-Dioxovaleric acid	6.569	129.016	[M-H]-	129.019	TRUE	1813758	1.78455e+06	1.26931e+06	945314	2.90421e+06	4.70228e+06	2.9127e+06	2.28836e+06	1.72846e+06	4.50797e+06	1.35873e+06	800120	2.07918e+06	4.99146e+06	2.2821e+06	1.2091e+06	4.10462e+06	3.01736e+06	2.77218e+06	5.35042e+06	1.81872e+06	5.2993e+06	2.07069e+06	4.78115e+06	2.54101e+06	1.19381e+06	1.80833e+06	1.60735e+06	1.22376e+06	1.37084e+06	1.00888e+06	1.67658e+06	1.44269e+06	1.52415e+06	1.80221e+06	1.68942e+06	2.16938e+06	4.11014e+06	2.58382e+06	2.39417e+06	2.02325e+06	3.54527e+06	2.31948e+06
POS6944	1-(9Z-Eicosenoyl)-sn-glycero-3-phosphocholine	11.654	532.378	[M+2H]2+	532.377	TRUE	26109	1.85e+06	4.1634e+07	1.61385e+07	1.44818e+07	1.19303e+07	5.17762e+06	7.94398e+06	2.66966e+06	1.08676e+06	3.90071e+06	13945.5	3.21158e+07	4.57266e+07	3.99931e+06	179330	4.08837e+06	7.96328e+06	4.36739e+07	7.32249e+06	2.38877e+07	3.10455e+07	6.35828e+06	1.50277e+07	4.02232e+07	1.33675e+06	5.82863e+07	3.89371e+07	3.25601e+07	7.21789e+07	2.89481e+07	4.90552e+07	3.94821e+07	1.84161e+07	7.60898e+06	2.60539e+07	7.13978e+06	1.09463e+07	1.23328e+07	3.73744e+06	1.75139e+07	6.93732e+06	5.37743e+06
POS5130	2-[[(E)-hexadec-2-enoyl]amino]acetic acid	7.373	312.252	[M+Na]+	312.253	TRUE	121841	1.16379e+06	674457	58376.3	183354	84150.3	1.9701e+06	3.39237e+06	3.13928e+06	2.82415e+06	2.51442e+06	7.09179e+06	3.56927e+06	4.73414e+06	2.40003e+07	4.50544e+06	2.31074e+07	6.73707e+06	7.52617e+06	7.86784e+06	7.98613e+06	1.37593e+07	5.3073e+06	5.26452e+06	7.25853e+06	425171	130182	202562	253320	412656	676539	433544	50111.1	1.24644e+06	70687.6	360958	788780	1.71213e+06	3.02108e+06	2.28396e+06	2.7605e+06	7.99878e+06	1.01184e+07
NEG11503	Cyclotriveratrylene	6.173	449.2	[M-H]-	449.197	TRUE	273518	571806	1.1857e+06	655537	418324	692694	98756	282043	605435	450220	1.36769e+06	795342	373486	632768	1.12146e+06	784329	721555	355149	1.0851e+06	527535	232348	673140	791579	889089	400531	160360	3.46235e+06	596418	367334	523283	710840	2.58211e+06	1.12417e+06	1.34612e+06	514439	231336	656582	376234	1.05659e+06	288216	1.58677e+06	1.10833e+06	36390.1
POS2676	4-Butyloxyaniline	13.567	166.123	[M+H]+	166.123	TRUE	5.68117e+06	2.87437e+07	7.53269e+06	1.05682e+07	1.94053e+07	1.45582e+07	2.27455e+07	6.25396e+06	5.52177e+06	9.03338e+06	1.81929e+07	4.2807e+06	2.45212e+07	8.75941e+06	1.28116e+07	2.25399e+07	2.90953e+07	1.80682e+06	2.54399e+07	1.26612e+07	2.42812e+07	1.73097e+07	1.01306e+07	2.49578e+07	1.00478e+07	2.21368e+07	1.85264e+07	2.3014e+07	1.85975e+07	1.55526e+07	2.64733e+07	2.15869e+07	4.66076e+07	5.1255e+07	1.63734e+07	4.0851e+07	1.17064e+07	1.28407e+07	1.80178e+07	3.10756e+07	1.67205e+07	1.17555e+07	1.78938e+07
NEG94	2-Cyanoacetamide	13.557	83.0225	[M-H]-	83.0251	TRUE	3.90989e+08	3.9526e+08	1.68439e+08	2.75052e+08	2.08524e+08	2.08519e+08	4.02037e+08	4.16909e+08	2.01088e+08	2.89049e+08	2.80821e+08	1.83683e+08	3.1299e+08	2.64759e+08	3.27029e+08	2.66607e+08	3.56564e+08	4.4301e+08	2.52014e+08	2.47675e+08	2.52336e+08	3.02222e+08	2.65687e+08	2.60145e+08	3.68826e+08	1.47971e+08	3.26675e+08	5.07616e+08	4.76732e+08	3.10479e+08	1.83692e+08	2.35986e+08	3.20708e+08	4.24891e+08	3.27372e+08	3.36232e+08	4.40544e+08	4.76428e+08	3.06713e+08	3.17458e+08	3.61084e+08	2.24933e+08	4.68816e+08
POS6458	19-Hydroxy-1,8-dimethoxy-4,14,17,22-tetramethyl-11,16,20,24,25-pentaoxaheptacyclo[20.2.1.04,23.05,17.07,15.09,13.019,23]pentacosa-7(15),8,13-trien-10-one	5.016	471.2	[M+H]+	471.201	TRUE	3.43076e+06	823979	5.27044e+06	2.26755e+06	550556	365336	2.87202e+06	1.71459e+06	1.05169e+06	604699	6.24329e+06	2.42947e+06	3.60844e+06	5.58788e+06	3.02492e+06	2.01962e+06	7.25285e+06	4.31709e+06	4.39998e+06	1.12484e+06	3.99962e+06	1.19046e+07	3.94744e+06	5.35171e+06	3.3623e+06	294385	2.47087e+06	3.8251e+06	3.86774e+06	2.52221e+06	2.41154e+06	2.74217e+06	2.06921e+06	5.43969e+06	31.78	2.53752e+06	1.55567e+06	3.91872e+06	2.03872e+06	1.17564e+06	4.22377e+06	3.9222e+06	3.66711e+06
NEG10619	Colchicine	5.051	398.164	[M-H]-	398.161	TRUE	58076.7	974103	528600	658599	654575	940897	587591	800011	2.06468e+06	838652	3.92416e+06	5.45115e+06	3.01491e+06	7.83715e+06	5.74736e+06	1.09985e+07	2.79884e+06	6.54943e+06	301470	2.1525e+06	824199	1.30856e+06	765279	2.41704e+06	820715	615635	659800	1.33772e+06	1.16689e+06	1.5435e+06	877234	349419	1.0281e+06	1.5584e+06	1.29252e+06	1.32224e+06	2.44953e+06	2.70524e+06	1.25499e+06	2.93158e+06	580116	2.23058e+06	4.83266e+06
POS4904	N-Fructosyl isoleucine	3.849	294.155	[M+H]+	294.155	TRUE	2.84245e+08	6.64674e+07	1.8233e+08	1.62665e+08	2.77436e+08	1.47108e+08	2.60024e+08	2.84632e+08	1.60325e+07	2.09027e+08	6.75127e+08	330540	7.3155e+07	3.27484e+08	6.09851e+07	5.9322e+07	2.5856e+06	8.17911e+07	4.13246e+08	8.47477e+07	6.17104e+07	1.48846e+08	3.69691e+08	1.02653e+07	1.24446e+08	3.74365e+08	1.05712e+09	4.19103e+08	7.39527e+08	5.90373e+08	3.9156e+08	4.2205e+07	3.08433e+08	7.60608e+08	2.10505e+08	2.80986e+08	3.0441e+08	1.99031e+08	3.79112e+07	1.86578e+08	1.20361e+08	1.32182e+08	1.45691e+08
NEG7968	Dibutyl phthalate	9.817	277.141	[M-H]-	277.145	TRUE	1.36785e+07	1.29294e+07	8.43894e+07	8.61644e+07	9.35408e+07	7.04371e+07	1.15689e+08	1.6026e+08	9.3624e+07	3.36863e+08	1.65795e+08	5.53288e+09	1.59612e+08	6.4365e+08	2.11168e+09	3.37657e+08	8.09581e+08	8.69491e+08	1.72172e+08	7.41027e+08	1.52942e+08	4.17996e+08	1.24768e+08	3.30541e+08	1.92613e+08	8.84387e+06	1.90645e+07	2.67426e+07	2.32648e+07	6.69591e+07	2.9158e+07	3.58086e+07	3.14165e+08	1.02136e+08	1.56275e+08	1.05808e+08	1.22844e+09	3.11687e+08	2.25122e+08	1.76718e+08	1.46946e+08	8.54907e+08	1.03059e+08
POS1609	Isoindolin-1-one	5.984	134.06	[M+H]+	134.06	TRUE	2.30111e+07	1.47889e+07	1.53019e+07	2.53491e+07	3.3736e+07	9.46444e+06	8.46204e+06	2.42814e+07	2.4529e+07	2.60331e+07	2.07291e+07	1.79064e+07	4.82494e+06	1.29792e+07	1.93361e+07	1.1879e+07	4.02401e+07	2.06682e+07	3.29896e+07	9.66174e+06	1.83011e+07	2.52591e+07	8.2546e+06	2.92223e+07	5.57491e+06	2.47351e+07	1.48451e+07	7.41144e+06	2.30119e+07	1.97841e+07	1.66671e+07	1.78998e+07	4.02653e+07	2.32272e+07	2.29874e+07	2.5046e+07	9.03057e+06	2.44107e+07	1.28236e+07	2.01379e+07	6.34856e+06	1.0652e+07	1.82064e+07
NEG7308	2-Hydroxy Ethofumesate	0.891	257.052	[M-H]-	257.049	TRUE	2.38258e+07	8.96467e+06	3.75242e+06	6.73578e+06	1.00653e+07	5.35969e+06	1.21374e+07	8.54273e+06	3.43009e+06	6.47686e+06	3.15046e+06	47832.4	3.38612e+06	4.77584e+06	1.77011e+06	1.60352e+06	18722.6	6.03584e+06	5.52051e+06	1.25737e+07	4.10711e+06	4.26867e+06	1.63268e+06	298748	2.05075e+06	1.0938e+07	1.71063e+07	6.13211e+06	2.2983e+07	5.70615e+06	1.04736e+07	1.93118e+06	3.69776e+06	4.68594e+06	1.2045e+07	1.45994e+07	3.75392e+06	1.26788e+07	1.64763e+06	5.14244e+06	7.30482e+06	1.99093e+06	7.56149e+06
POS7053	LPC(20:3)	10.044	546.354	[M+H]+	546.356	TRUE	1.4038e+08	7.11847e+07	1.34345e+08	2.18937e+08	1.98326e+08	2.66672e+08	1.6982e+08	3.56085e+08	2.49521e+08	3.36442e+08	1.3903e+08	1.32221e+08	3.54195e+07	2.91176e+07	1.9655e+08	2.38975e+08	4.15182e+08	2.28619e+08	3.3454e+08	1.42534e+08	2.26664e+08	1.28632e+08	5.87657e+07	1.2094e+08	1.33814e+08	2.54695e+08	2.09794e+08	4.53762e+08	1.52732e+08	4.04084e+08	1.60622e+08	3.11998e+08	1.47329e+08	1.8398e+08	1.59958e+08	3.1425e+08	5.71669e+08	1.54706e+08	1.21458e+08	2.10779e+08	1.49644e+07	1.54406e+08	3.14389e+08
NEG5666	6-Aminopenicillanic acid	3.092	215.05	[M-H]-	215.05	TRUE	620309	3.37107e+06	1.72326e+06	4.45372e+06	4.10925e+06	2.38527e+06	3.52221e+06	3.51522e+06	5.21794e+06	2.68759e+06	3.21249e+06	7.0439e+06	6.06275e+06	4.01294e+06	8.57768e+06	6.82213e+06	4.97546e+06	5.42467e+06	3.71453e+06	7.29262e+06	3.4972e+06	4.62068e+06	3.5301e+06	7.44787e+06	3.39136e+06	3.91092e+06	2.77933e+06	2.70257e+06	2.0118e+06	3.89303e+06	4.01613e+06	3.98329e+06	1.49736e+06	4.98022e+06	3.14844e+06	5.25359e+06	5.73749e+06	3.47761e+06	4.47182e+06	2.1785e+06	4.23776e+06	7519893	1.52783e+06
POS7869	Thermoactinoamide_A	11.034	715.473	[M+2H]2+	715.475	TRUE	362281	338580	5.22836e+07	5.23163e+07	1.73097e+07	1.66643e+07	5.49395e+06	9.7251e+06	6.97853e+06	3.0538e+06	3.71884e+06	92549.1	3.84308e+06	5.8394e+06	8.05588e+06	4.25961e+06	5.63937e+06	1.73796e+06	7.28244e+06	2.80175e+06	2.56629e+07	4.89613e+07	1.64697e+07	2.23399e+07	4.38383e+06	117367	4.86296e+07	1.49736e+07	4.58723e+07	4.82765e+07	2.43236e+07	3.08542e+07	2.1045e+07	3.92273e+07	10652506	3.06013e+07	1.04006e+07	8487812	2.14471e+07	1.23299e+07	1.45338e+07	3.56323e+06	8.11488e+06
NEG10807	2-(2-acetyloxy-12-hydroxytridecyl)-4,6-dihydroxybenzoic acid	10.507	409.227	[M-H]-	409.223	TRUE	5.89191e+06	7.38193e+06	2.82932e+06	1.01245e+06	1.34863e+06	1.49797e+06	1.06883e+06	855772	1.0333e+06	509738	779689	569376	762466	754370	340132	706750	968221	2.77292e+06	827776	1.61597e+06	575332	891886	1.01256e+06	434898	404938	394967	219914	667421	289355	581503	407869	243233	465382	271705	546367	292992	908106	1.01998e+06	393992	349463	606450	576365	595943
NEG1386	Taurine	0.84	124.005	[M-H]-	124.007	TRUE	2.40334e+07	5.71703e+07	5.01216e+07	5.09591e+07	3.432e+07	4.37391e+07	5.19399e+07	7.73846e+07	6.52742e+07	7.538e+07	9.21658e+07	6.48239e+07	6.95544e+07	6.27328e+07	1.05112e+08	8.2413e+07	6.98438e+07	6.75614e+07	4.95142e+07	7.1559e+07	5.90003e+07	9.34816e+07	3.33914e+07	6.41575e+07	4.34542e+07	4.6821e+07	5.79138e+07	5.91405e+07	5.83092e+07	5.32444e+07	3.99571e+07	4.46049e+07	4.65446e+07	5.49271e+07	8.79254e+07	5.78465e+07	6.81857e+07	4.96255e+07	6.40939e+07	6.72088e+07	4.95513e+07	8.74294e+07	3.49289e+07
NEG15097	PI(16:0/18:2)	13.671	833.511	[M-H]-	833.518	TRUE	3.09439e+06	2.60648e+06	2.70254e+06	2.57184e+06	2.90525e+06	4.05087e+06	3.2026e+06	3.15581e+06	3.12237e+06	2.46339e+06	2.80462e+06	1.10964e+06	3.3534e+06	2.12218e+06	2.03231e+06	3.05694e+06	1.97383e+06	3.97538e+06	3.51501e+06	4.10661e+06	2.55194e+06	5.53298e+06	3.00841e+06	2.52774e+06	3.88757e+06	2.45148e+06	2.67368e+06	2.40311e+06	2.72552e+06	2.05592e+06	2.52496e+06	2.64361e+06	2.6485e+06	6.21777e+06	4.08098e+06	2.65309e+06	2.09417e+06	5.52137e+06	2.67777e+06	2.51144e+06	2.65044e+06	2.22238e+06	3.17339e+06
NEG10761	Secoisolariciresinol	5.322	407.167	[2M-H]-	407.171	TRUE	2.52068e+06	2.43466e+06	3.6344e+06	4.01399e+06	3.75013e+06	4.21659e+06	2.26741e+06	3.33268e+06	3.70979e+06	2.68823e+06	3.30136e+06	2.00185e+06	3.11833e+06	2.28786e+06	3.91181e+06	2.33041e+06	2.63549e+06	1.80204e+06	3.0142e+06	2.10925e+06	2.42188e+06	2.15862e+06	3.59483e+06	2.87111e+06	3.05998e+06	4.30113e+06	6.0262e+06	4.18562e+06	3.46355e+06	2.76447e+06	3.80255e+06	2.35368e+06	2.11172e+06	2.85649e+06	2.34795e+06	2.58918e+06	2.69789e+06	2.95125e+06	3.97955e+06	3.15989e+06	3.86628e+06	2.98844e+06	3.62363e+06
POS5436	6-amino-3-ethyl-4-(4-hydroxy-3,5-dimethoxyphenyl)-4H-pyrano[3,2-d]pyrazole-5-c arbonitrile	6.701	343.14	[M+H]+	343.14	TRUE	2.90319e+07	2.86243e+07	1.75964e+07	1.73235e+07	2.21254e+07	1.90259e+07	1.90539e+07	1.7196e+07	1.82766e+07	1.95361e+07	1.76592e+07	1.48484e+07	1.68266e+07	1.72634e+07	1.62309e+07	1.8424e+07	2.29271e+07	1.88374e+07	1.83567e+07	2.02459e+07	2.57668e+07	2.27049e+07	2.15193e+07	2.35533e+07	1.76258e+07	3.86083e+07	2.2282e+07	1.91433e+07	1.90086e+07	2.01338e+07	2.00207e+07	1.62559e+07	1.89083e+07	1.9398e+07	1.77873e+07	1.97951e+07	1.71691e+07	1.85095e+07	1.72296e+07	1.87601e+07	2.02003e+07	1.55748e+07	1.88605e+07
POS6930	Chenodeoxycholylhistidine	10.808	530.36	[M+Na]+	530.359	TRUE	346855	711345	1.10445e+06	720985	1.16974e+06	201918	1.12166e+06	1.48422e+06	275186	884080	1.48418e+06	6.54681e+06	1.92732e+06	3.5499e+06	5.79534e+06	7.23804e+06	5.17035e+06	1.00189e+06	376675	594091	304275	309092	812489	1.20887e+06	288847	1.06932e+06	654947	1.97555e+06	596173	1.82041e+06	438041	311021	1.24782e+06	750748	2.17397e+06	2.17864e+06	2.11223e+06	2.03537e+06	1.26803e+06	183077	679932	2.87234e+06	2.40944e+06
POS7022	LPC(20:4)	9.734	544.341	[M+H]+	544.34	TRUE	8.38243e+08	8.3197e+08	8.06441e+08	1.04362e+09	1.07153e+09	9.44854e+08	1.47942e+09	1.37477e+09	1.25037e+09	1.349e+09	9.59846e+08	7.15678e+08	7.70979e+08	1.13296e+09	7.77518e+08	8.01304e+08	2.13598e+09	1.46848e+09	1.17161e+09	1.08034e+09	1.14967e+09	8.42974e+08	878779606	9.05669e+08	9.16848e+08	1.07237e+09	8.63665e+08	1.37373e+09	1.27104e+09	1.86344e+09	2.00081e+09	9.09967e+08	9.21786e+08	1.24054e+09	1.1255e+09	1.53539e+09	1.51177e+09	1.05556e+09	9.71871e+08	8.46434e+08	1.45441e+09	1.22851e+09	1.58961e+09
POS4410	Ancymidol	7.71	257.132	[M+NH4]+	257.128	TRUE	8.49549e+06	1.84882e+07	2.81421e+07	2.33851e+07	2.23737e+07	1.92289e+07	1.39443e+07	8.71698e+06	2.16242e+07	4.53768e+06	2.03349e+07	10306.9	1.49559e+07	9.21971e+06	1.3598e+07	2.06401e+07	31781.9	1.68265e+07	3.08049e+07	1.24986e+07	1.3256e+07	2.36183e+07	9.25045e+06	1.50504e+07	1.69695e+07	3.25153e+07	1.56772e+07	7.40336e+06	1.08305e+07	2.07274e+07	6.31593e+06	2.6522e+07	8.55485e+06	1.26601e+07	1.0969e+07	1.05832e+07	1.67051e+07	1.06448e+07	1.32613e+07	2.26934e+07	1.11424e+07	2.26528e+07	1.9277e+07
POS2155	Quinolinic acid	0.965	150.014	[M+H]+	150.018	TRUE	2.19487e+07	2.0452e+07	1.01446e+07	2.40692e+07	9.39781e+06	1.50115e+07	14519557	27253562	1.10483e+07	1.28765e+07	3.48487e+07	1.46787e+07	7.2715e+06	1.51995e+07	1.50202e+07	1.23406e+07	3.656e+07	1.32081e+07	3.17028e+07	2.42386e+07	3.57305e+07	1.81523e+07	1.20573e+07	3.40669e+07	7.49578e+06	2.15029e+07	1.36289e+07	8.16605e+06	9.97943e+06	1.4257e+07	1.31509e+07	1.50617e+07	7.55521e+06	8.12536e+06	1.28159e+07	1.03909e+07	1.11198e+07	3.16699e+07	3.00726e+07	2.65203e+07	1.16102e+07	1.39151e+07	7.83023e+06
NEG3637	1-Aminocyclopentane-1,3-Dicarboxylic Acid	13.001	172.06	[M-H2O-H]-	172.062	TRUE	7.49102e+07	7.01874e+07	4.86398e+07	5.84115e+07	5.58569e+07	5.92085e+07	5.80097e+07	4.70809e+07	5.07635e+07	1.17298e+08	4.6901e+07	5.31405e+07	4.60304e+07	5.08962e+07	8.25187e+07	1.10251e+08	9.70058e+07	4.90009e+07	6.9334e+07	5.81152e+07	8.38458e+07	7.11841e+07	1.60862e+08	70535844	9.7864e+07	1.04323e+08	1.30794e+08	1.87884e+08	9.10131e+07	1.19773e+08	8.83003e+07	136676398	6.37197e+07	1.32389e+08	5.5069e+07	1.37483e+08	1.31531e+08	1.54355e+08	1.69072e+08	1.38527e+08	1.51853e+08	1.05284e+08	1.0669e+08
POS5485	Corticosterone	8.041	347.222	[M+H]+	347.222	TRUE	7.88506e+06	6.00667e+06	1.45403e+07	5.2835e+06	7.53366e+06	1.42741e+07	2.21772e+07	1.0076e+07	3.28379e+06	1.0849e+07	9.80684e+06	5.16156e+06	1.46705e+07	8.98384e+06	1.20923e+07	8.11965e+06	1.8041e+07	4219488	1.00728e+07	1.50552e+07	7.54097e+06	9.4327e+06	6.05193e+06	7.79059e+06	2.50873e+07	5.32554e+06	1.77401e+07	1.09345e+07	939026	2.13302e+07	8.20682e+06	1.34125e+07	1.18499e+07	4.95076e+06	4.49553e+06	1.19742e+07	1.0111e+07	3.96682e+06	5.77397e+06	1.50378e+07	1.01885e+07	1.23532e+07	2.80544e+07
POS5496	alpha-(4-Fluorophenyl)-4-(5-fluoro-2-pyrimidinyl)-1-piperazine butanol	5.601	349.185	[M+Na]+	349.183	TRUE	6.55117e+06	5.41076e+06	3.17168e+08	2.35448e+08	2.11623e+08	1.22601e+08	1.54694e+08	2.44874e+08	2.5853e+08	2.23294e+08	2.13922e+08	1.78141e+08	1.32221e+08	1.1655e+08	1.4839e+08	1.34041e+08	2.35679e+08	1.23746e+08	1.89102e+08	1.37745e+08	2.37529e+08	2.83648e+08	1.10469e+08	2.01856e+08	1.7256e+08	5.64808e+06	1.33649e+08	1.88218e+08	1.43076e+08	2.99692e+08	9.35096e+07	2.00263e+08	1.94145e+08	2.3232e+08	2.52118e+08	2.15811e+08	2.52044e+08	2.72625e+08	1.80976e+08	1.67719e+08	2.45557e+08	1.06337e+08	1.47453e+08
NEG8602	2-Hydroxystearic acid	12.031	299.256	[M-H]-	299.259	TRUE	4.3164e+06	2.30972e+06	4.27178e+06	4.24762e+06	2.1748e+06	3.88808e+06	2.4362e+06	3.35886e+06	1.44737e+06	1.23768e+06	1.14644e+06	3.21033e+06	1.06597e+06	1.68185e+06	2.88e+06	1.16452e+06	3.03989e+06	974159	2.07951e+06	2.60118e+06	1.49418e+06	1.37743e+06	1.51855e+06	1.91315e+06	1.79905e+06	1.38374e+06	3.25094e+06	1.88782e+06	1.50726e+06	4.53663e+06	1.7384e+06	1.25174e+06	1.22647e+06	1.31118e+06	1.76013e+06	3.72522e+06	1.06596e+06	1.25439e+06	1.01885e+06	1.23424e+06	1.2261e+06	2.70773e+06	1.70371e+06
POS5876	Octaethylene glycol	5.736	393.21	[M+Na]+	393.21	TRUE	5.0873e+06	5.01463e+06	2.99481e+08	2.2343e+08	2.20609e+08	1.30026e+08	1.69442e+08	2.45698e+08	2.56966e+08	2.47939e+08	2.3709e+08	2.04766e+08	1.48512e+08	1.21747e+08	1.61918e+08	1.60008e+08	2.41809e+08	1.20477e+08	1.7509e+08	1.25514e+08	2.29131e+08	3.19041e+08	1.0874e+08	2.18704e+08	1.53462e+08	3.32417e+06	1.22595e+08	1.61241e+08	1.37873e+08	2.74535e+08	9.90908e+07	2.02279e+08	1.8458e+08	1.96399e+08	2.30343e+08	2.17217e+08	2.9934e+08	2.89482e+08	1.83256e+08	1.74318e+08	2.46817e+08	1.22837e+08	1.86916e+08
POS840	3,4-Diaminopyridine	0.848	110.072	[M+NH4]+	110.071	TRUE	3.98849e+07	3.38862e+07	4.67998e+07	4.74356e+07	4.60386e+07	4.45419e+07	3.36355e+07	2.87052e+07	5.15038e+07	3.20072e+07	3.3841e+07	4.37538e+07	4.50046e+07	3.6658e+07	4.79801e+07	5.04437e+07	4.71691e+07	3.52972e+07	5.32747e+07	3.21468e+07	4.89474e+07	6.46613e+07	2.1766e+07	5.70151e+07	3.67931e+07	4.74733e+07	4.08291e+07	4.04098e+07	3.26042e+07	3.74393e+07	2.65108e+07	4.23909e+07	2.2602e+07	3.09225e+07	3.2387e+07	3.60674e+07	4.40774e+07	3.78857e+07	3.9223e+07	3.9277e+07	4.83884e+07	4.27425e+07	5.26094e+07
NEG13624	Candesartan cilexetil	6.873	609.245	[M-H]-	609.247	TRUE	937577	893604	387498	528281	597963	398907	865560	306528	499408	201238	422787	637640	428649	210444	256068	383713	449123	90132.8	375726	376345	734036	580048	178345	95838.9	312416	374325	501509	436122	583519	168129	677774	738129	1.573e+06	236470	405368	622287	702100	661637	480029	257895	336264	169257	439731
POS6741	LPC(17:0)	10.546	510.357	[M+H]+	510.355	TRUE	1.96486e+07	2.84418e+07	99696589	2.38399e+07	1.91237e+07	6.9636e+07	2.78952e+07	1.7181e+08	5.14702e+07	1.14766e+07	2.99449e+07	1.36568e+08	6.53069e+07	4.04445e+07	1.81192e+07	2.07023e+07	399825875	4.17158e+07	2.42973e+07	2.281e+07	5.6279e+07	6.38112e+07	5.16064e+07	2.60056e+07	1.79384e+07	4.22031e+07	3.91214e+07	5.89038e+07	3.2346e+07	5.94402e+07	7.83704e+07	1.0061e+07	2.15913e+07	2.12677e+07	1.23793e+07	1.88547e+07	2.86271e+07	2.47054e+07	7.71086e+06	6.34461e+07	2.11765e+07	2.5598e+07	3.38421e+07
POS2001	3-Hydroxyadipic acid 3,6-lactone	0.622	145.05	[M+H]+	145.05	TRUE	1.1974e+07	2.33094e+07	2.83894e+07	2.66165e+07	2.81643e+07	4.22421e+07	2.55278e+07	4.53075e+07	2.34656e+07	2.53535e+07	3.11974e+07	2.5724e+07	4.48299e+07	3.11701e+07	3.037e+07	2.90496e+07	3.20634e+07	4.7653e+07	3.963e+07	2.32097e+07	3.86877e+07	5.32483e+07	4.17684e+07	31015738	3.47388e+07	4.69625e+07	4.20396e+07	2.23451e+07	3.85162e+07	5.61671e+07	3.23481e+07	3.97589e+07	5.12491e+07	4.78964e+07	4.52435e+07	3.68071e+07	2.75031e+07	4.90138e+07	1.89744e+07	3.26837e+07	3.92145e+07	3.26099e+07	2.06528e+07
POS2672	Gentiatibetine	7.748	166.087	[M+H]+	166.087	TRUE	1.32516e+07	9.97667e+06	8.34416e+06	1.14989e+07	9.96468e+06	8.1809e+06	9.01091e+06	1.24469e+07	1.81823e+07	2.64192e+07	9.61348e+06	2.8858e+07	1.31064e+07	1.59153e+07	1.4166e+07	1.12812e+07	1.71233e+07	3.28596e+07	1.32163e+07	1.25743e+07	2.12864e+07	2.32246e+07	6.26196e+06	3.12123e+07	1.80802e+07	7.13591e+06	1.05735e+07	6.53059e+06	1.15411e+07	1.11901e+07	6.02756e+06	1.09579e+07	5.22145e+06	1.28282e+07	1.4137e+07	1.35727e+07	2.46193e+07	1.64239e+07	1.84518e+07	5.60716e+06	2.48913e+07	1.464e+07	9.58082e+06
NEG11427	Estrone glucuronide	7.09	445.185	[M-H]-	445.187	TRUE	2.72229e+06	3.67855e+06	1.4773e+06	1.4793e+06	3.13556e+06	886741	4.29525e+06	1.97356e+06	1.35199e+06	624586	696693	2.00079e+06	1.37363e+06	945602	1.2656e+06	1.47551e+06	1.08535e+06	244600	1.40061e+06	2.00536e+06	3.21629e+06	2.11728e+06	959830	964709	635099	1.27261e+06	1.10973e+06	668057	1.18519e+06	893830	2.5534e+06	2.07945e+06	1.69279e+06	1.49387e+06	1.08721e+06	1.82597e+06	2.51474e+06	2.5531e+06	1.28298e+06	920249	1.72849e+06	589081	848746
NEG6104	3-Hydroxykynurenine	13.554	225.087	[M-H]-	225.087	TRUE	2.99899e+07	2.79349e+07	1.84632e+07	2.23977e+07	1.60462e+07	1.56851e+07	1.76662e+07	3.17195e+07	2.54985e+07	3.13739e+07	1.93948e+07	2.08428e+07	2.33103e+07	1.40659e+07	2.38456e+07	1.286e+07	2.42371e+07	3.29125e+07	2.3585e+07	3.18369e+07	2.17801e+07	2.27758e+07	1.94716e+07	2.18452e+07	3.6036e+07	2.18569e+07	3.8088e+07	4.78525e+07	2.43701e+07	2.24246e+07	2.08272e+07	2.93768e+07	3.44169e+07	3.66632e+07	2.94585e+07	2.41038e+07	4.39819e+07	4.94064e+07	5.13143e+07	3.06591e+07	2.92131e+07	1.41891e+07	32538298
NEG10969	1-Phenanthrenecarboxylic acid, 10-(acetyloxy)-1,2,3,4,4a,9,10,10a-octahydro-5,9-dihydroxy-1,4a-dimethyl-7-(1-methylethyl)-4-oxo-, methyl ester	6.656	417.189	[2M-H]-	417.192	TRUE	615446	1.08368e+06	603254	863516	789735	745882	954699	1.04275e+06	591653	470036	488277	293220	1.1113e+06	72349	626383	514110	535590	715539	293206	187293	1.3811e+06	1.11424e+06	283485	176614	107293	877785	234443	379634	414894	79999.9	431554	53462.1	913177	787880	179050	267891	704941	727707	738131	333242	181062	621700	196535
NEG7287	5-Methylcytidine	6.333	256.098	[M-H]-	256.094	TRUE	65040.5	247064	54916	78126.4	6813.77	50614.8	47469.1	3038.64	134369	12212.2	2563.8	127109	39768.4	3171.27	31.78	8484.09	64817.3	20334.9	15248	62115.3	95603.7	12656.6	257604	79630.2	84606.2	525448	36860.4	12482.5	137636	87507.9	787417	97328.1	435598	60489.9	15315.8	3627.41	11933.3	22459	179357	10358.2	8920.94	47215.6	31.78
NEG8031	6Z,9Z-octadecadienoic acid	11.666	279.23	[M-H]-	279.232	TRUE	2.21131e+07	2.16691e+07	9.07589e+06	6.65019e+06	4.63796e+06	6.74215e+06	2.14205e+07	1.18847e+07	6.26396e+06	4.03785e+06	8.03309e+06	1.63223e+07	1.00134e+07	2.26637e+06	5.49586e+06	7.26529e+06	1.24235e+07	9.35608e+06	3.30642e+06	1.46621e+07	1.04716e+07	1.96325e+07	1.01362e+07	5.72223e+06	2.82248e+06	4.32888e+06	3.60562e+06	7.04033e+06	1.04516e+07	1.97972e+07	1.40005e+07	7.42296e+06	3.23914e+07	2.23953e+07	1.56068e+07	5.78797e+06	6.00364e+06	7.43011e+06	5.75625e+06	6.55293e+06	4.45315e+06	8.52936e+06	5.37427e+06
NEG8421	Mono(2-ethyl-5-hydroxyhexyl) phthalate	8.122	293.137	[M-H]-	293.139	TRUE	150953	91634.8	905918	382678	161450	98318.4	345068	604300	214283	2.46482e+06	146590	5.00019e+06	373163	1.83297e+06	2.68302e+06	807949	4.52057e+06	2.62281e+06	1.0663e+06	3.2907e+06	380366	2.30795e+06	124826	829475	2.08684e+06	31.78	77781.9	77797.5	123871	243879	31.78	30360.9	2.11046e+06	824396	355529	427897	3.47308e+06	1.85436e+06	579355	807254	598622	1.35865e+06	221390
NEG1678	Norleucine	5.078	130.084	[M-H]-	130.087	TRUE	1.48944e+07	6.51244e+06	4.51766e+06	4.19635e+06	4.54492e+06	3.78999e+06	1.3436e+07	3.45498e+06	5.01801e+06	6.5834e+06	7.06503e+06	1.36205e+06	4.91237e+06	4.68204e+06	2.21118e+06	1.78206e+06	1.85089e+06	1.94118e+07	1.11733e+07	1.08198e+07	1.35208e+07	1.06166e+07	2.12621e+07	4.30317e+06	2.21631e+06	4.04655e+06	7.52889e+06	5.28027e+06	1.08356e+07	3.78987e+06	1.20621e+07	1.75486e+06	1.25724e+07	1.13533e+07	1.06624e+07	9.06901e+06	5.02847e+06	1.11191e+07	2.25137e+06	937028	1.44828e+07	4.73502e+06	5.16992e+06
NEG9042	9,10-Dihydroxystearic acid	9.657	315.25	[M-H]-	315.254	TRUE	1.07969e+07	8.21551e+06	1.2768e+07	9.88038e+06	8.51473e+06	6.89504e+06	9.66376e+06	8.11603e+06	8.18197e+06	5.80548e+06	4.13144e+07	6.54059e+07	1.73168e+07	1.33777e+07	7.45911e+06	1.04448e+07	4.62305e+07	2.32164e+07	3.2627e+07	3.5092e+07	6.44996e+06	1.09375e+07	6.60089e+06	8.79391e+06	3.58456e+07	8.94357e+06	6.516e+06	7.87146e+06	7.03067e+06	2.39192e+07	7.43167e+06	1.52818e+07	1.14131e+07	8.71476e+06	1.06457e+07	4.72786e+06	1.33049e+07	9.71732e+06	1.27457e+07	5.47753e+06	1.10229e+07	3.54814e+07	1.34673e+07
NEG9824	3-methyl-5-(phenylmethoxy)indol-2-yl morpholin-4-yl ketone	8.828	349.155	[M-H]-	349.156	TRUE	8540.95	34470.9	31.78	7066.54	31477.2	7985.44	36153	6094.32	12510.6	13668.5	5452.49	58349.9	5194.32	164020	76496	31.78	41297.2	147111	135206	185321	88262.2	148231	30735.4	140525	970241	6186.13	4601.23	67456.8	15471.4	27672.8	31.78	4263.26	7187.8	27447.5	19683.2	6864.23	88695.9	28494	120583	11669.6	49169.7	40401.8	16450.1
POS187	Piperazine	12.996	87.0924	[2M+H]+	87.0917	TRUE	4.13888e+06	8.223e+06	2.03307e+06	2.70708e+06	1.77559e+06	4.20132e+06	3.79037e+06	4.10775e+06	3.65113e+06	8.84476e+06	639086	4.7268e+06	8.86314e+06	1.12558e+07	2.85148e+06	2.45931e+06	13978154	3.24045e+06	1.43892e+07	2.7595e+06	5.34502e+06	3.04175e+06	1.72092e+07	3.26363e+06	5.04124e+06	5.20582e+06	4.28375e+06	6.34593e+06	3.77416e+06	2.74705e+06	1.01218e+07	2.15496e+07	4.43739e+06	1.64213e+07	4.15029e+06	1.92304e+06	8.14232e+06	5352840	1.29106e+07	953603	9.8379e+06	1.13999e+07	1.41326e+07
POS5814	Glutaminyl-Isoleucyl-Lysine	5.737	388.254	[M+NH4]+	388.255	TRUE	2.18153e+07	2.36717e+07	1.03347e+09	7.86225e+08	7.86216e+08	4.8059e+08	5.91251e+08	8.82978e+08	9.2891e+08	8.10823e+08	8.329e+08	7.29743e+08	5.59623e+08	4.67673e+08	5.96574e+08	5.75747e+08	8.19344e+08	4.55666e+08	6.69949e+08	5.05946e+08	8.79155e+08	1.19931e+09	4.48123e+08	8.60187e+08	6.00206e+08	2.0273e+07	5.30141e+08	6.83529e+08	5.50021e+08	1.11549e+09	4.24061e+08	7.20407e+08	6.9369e+08	7.61624e+08	8.67137e+08	8.08538e+08	1.0762e+09	1.08351e+09	7.1964e+08	6.44866e+08	8.60001e+08	4.68635e+08	6.87507e+08
POS4554	8-[(2-hydroxyethyl)methylamino]-1,3,9-trimethyl-1,3-dihydropurine-2,6-dione	2.378	268.141	[M+H]+	268.14	TRUE	2.59649e+06	4.78621e+06	8.63246e+06	1.00804e+07	5.8916e+06	6.58237e+06	1.40589e+07	1.41921e+07	6.59153e+06	1.61201e+07	3.72619e+07	3.22576e+07	2.1397e+07	2.50027e+07	2.82014e+07	3.51923e+07	2.61906e+07	3.30137e+07	16441195	2.13583e+07	2.04947e+07	2.3759e+07	3.8191e+06	28934570	2.07482e+07	1.62008e+07	1.34281e+07	1.03242e+07	5.70517e+06	1.50305e+07	1.04685e+07	1.01622e+07	6.57025e+06	3.0932e+06	1.47125e+07	1.46355e+07	2.44117e+07	3.53718e+06	6.96279e+06	1.13681e+07	1.0409e+07	3.50315e+07	1.76067e+06
NEG1716	2-Ethyl-2-hydroxybutyric acid	6.175	131.068	[M-H]-	131.071	TRUE	9.17838e+07	1.32353e+08	1.21325e+08	1.49468e+08	1.23452e+08	1.21497e+08	1.15774e+08	1.02402e+08	1.10863e+08	1.00041e+08	2.15772e+08	3.47705e+08	1.4063e+08	1.80269e+08	2.58266e+08	2.14613e+08	2.32926e+08	3.47108e+08	2.15479e+08	2.13361e+08	1.59016e+08	1.2264e+08	9.36192e+07	1.79616e+08	1.87012e+08	1.14502e+08	9.31747e+07	1.2171e+08	1.07204e+08	1.07944e+08	1.15741e+08	1.49043e+08	9.52305e+07	1.1271e+08	1.24357e+08	7.94078e+07	2.28649e+08	1.1239e+08	8.92993e+07	1.03081e+08	1.52295e+08	2.49154e+08	8.45424e+07
POS8594	Scytophycin E	11.37	804.53	[M+2H]2+	804.531	TRUE	4.68807e+06	2.00419e+06	3.1496e+07	1.68713e+07	2.65031e+07	1.79394e+07	8.77391e+06	2.86687e+07	5.43087e+07	1.86683e+07	4.25313e+07	847672	1.98916e+07	5.09112e+07	5.60155e+06	1.26157e+06	4.41985e+07	1.45614e+07	1.83327e+07	1.20732e+07	8.33799e+07	4.30521e+07	2.05371e+07	3.50831e+07	3.78905e+07	6.41e+06	4.6701e+07	3.73336e+07	7.11581e+07	9.11413e+07	1.9856e+07	4.37006e+07	2.7276e+07	8.11417e+07	4.54424e+07	3.51046e+07	5.64782e+07	7.75167e+07	5.74948e+07	4.01773e+07	4.85621e+07	7.78877e+06	2.88217e+07
POS1911	Kojic acid	0.574	143.034	[M+H]+	143.034	TRUE	1.61104e+07	3.6139e+07	3.31389e+07	1.2843e+07	3.12612e+07	4.14734e+07	2.91144e+07	2.94876e+07	1.92722e+07	2.32171e+07	1.38802e+07	3.35693e+07	3.91031e+07	1.30974e+07	1.59391e+07	1.86125e+07	3.40419e+07	2.97138e+07	3.29239e+07	2.66764e+07	3.27221e+07	2.45964e+07	2.67687e+07	3.15493e+07	1.30162e+07	3.48463e+07	1.82505e+07	1.33046e+07	2.60289e+07	2.09536e+07	4.71008e+07	4.3942e+07	4.66142e+07	3.06335e+07	3.74629e+07	3.28811e+07	3.84135e+07	1.45136e+07	2.45829e+07	2.3168e+07	2.80189e+07	3.69297e+07	1.77391e+07
NEG9392	9,12,13-TriHOME	8.332	329.23	[M-H]-	329.233	TRUE	6.49763e+06	1.44717e+07	5.38761e+06	1.66275e+07	3.21068e+06	2.83271e+06	4.3942e+06	1.67052e+07	1.78584e+07	9.71394e+06	1.35629e+07	8.38114e+06	2.95678e+06	4.90299e+06	9.63462e+06	4.67317e+06	2.05968e+07	6.27068e+06	1.47517e+07	4.78984e+06	3.08289e+06	3.9026e+06	4.9094e+06	9.53452e+06	7.45471e+06	1.58217e+07	2.31844e+06	4179069	6.71669e+06	1.7875e+07	1.38622e+06	7.31616e+06	1.4033e+07	1.80529e+06	2397074	1.31326e+06	2.86196e+06	1.72665e+07	9.52891e+06	5.07345e+06	1.48652e+07	2.13305e+07	7.85138e+06
NEG5619	Kinetin	5.002	214.069	[M-H2O-H]-	214.073	TRUE	6.16048e+06	5.22901e+06	6.54433e+06	7.92634e+06	8.00924e+06	7.86197e+06	6.46157e+06	6.8839e+06	6.71513e+06	6.82042e+06	1.02411e+07	9.66373e+06	7.95016e+06	9.03272e+06	1.1046e+07	8.30911e+06	7.59755e+06	8.03654e+06	8.91121e+06	7.45954e+06	7.64609e+06	6.51285e+06	6.2293e+06	8.46954e+06	6.63124e+06	5.53886e+06	7.70175e+06	6.64751e+06	6.28726e+06	6.47673e+06	5.88642e+06	5.90585e+06	5.90515e+06	6.55631e+06	8.108e+06	5.10198e+06	8.11909e+06	6.88545e+06	7.23897e+06	6.71308e+06	6.637e+06	9.33601e+06	6.86123e+06
POS6684	3,6,9,12,15,18,21,24,27,30-Decaoxadotriacontane-1,32-diol	6.065	503.308	[M+H]+	503.306	TRUE	1.16706e+06	657204	3.21463e+08	2.40758e+08	1.86737e+08	1.5135e+08	1.63652e+08	3.23848e+08	2.98912e+08	2.67383e+08	3.93244e+08	2.79367e+08	2.30958e+08	2.13044e+08	1.91458e+08	2.13477e+08	3.71366e+08	2.08718e+08	2.56659e+08	1.76342e+08	2.64228e+08	4.07086e+08	1.15414e+08	2.77575e+08	2.58616e+08	520053	1.75466e+08	2.57161e+08	2.0861e+08	4.25903e+08	1.28256e+08	2.59461e+08	2.26434e+08	2.17661e+08	274438237	2.37161e+08	4.66104e+08	3.99376e+08	2.25581e+08	2.16656e+08	3.17257e+08	2.13632e+08	2.66457e+08
POS6975	tert-butyl N-[(2S)-1-[4-[[(2S)-1-[(4-fluorophenyl)methylamino]-1-oxopropan-2-yl]carbamoyl]piperidin-1-yl]-4-methylsulfanyl-1-oxobutan-2-yl]carbamate	5.631	539.271	[M+2H]2+	539.27	TRUE	5.47221e+07	2.13425e+07	5.37906e+07	2.08764e+07	4.00586e+07	2.89439e+07	1.29245e+07	1.97176e+07	2.83241e+07	2.78068e+07	5.11702e+06	1.07086e+06	5.9167e+06	1.42096e+06	81356.6	70440	1.09719e+07	2.63955e+06	9.6163e+07	1.61244e+07	1.36224e+07	9.98355e+06	5.78887e+07	2.36571e+07	1.09174e+07	4.56246e+07	9.57954e+07	3.44579e+07	1.69109e+07	2.97123e+07	3.32848e+07	7.16555e+07	5.01118e+07	4.77022e+07	1.48983e+07	1.69104e+07	1.11644e+07	9.66522e+06	2.54148e+07	9.49404e+06	6.39151e+07	7.71116e+06	5.5497e+06
NEG4120	3-Chloro-4-acetotoluidide	8.466	182.04	[M-H]-	182.038	TRUE	173974	132627	193064	86313.9	80004.9	35924.7	464140	104560	204836	114343	67587.9	99884.3	33717.5	101459	65499.8	46626.3	71176.4	187379	48008	85054.8	183590	161940	116616	91605.8	116433	40526.7	184914	107113	53595.6	161308	149436	54125.7	84084.2	181817	79598.2	170635	127820	101873	65307.6	270556	163411	87039.9	56431.3
NEG2388	Phthalimide	8.827	146.025	[M-H]-	146.025	TRUE	899765	540984	682870	1.27145e+06	756272	391098	685951	435429	1.0418e+06	530450	413907	353124	523375	997632	396552	513059	823160	423538	630797	653232	368647	633415	874852	837826	565545	621220	386354	420033	969899	1.177e+06	294428	440505	456051	540562	419470	636959	572824	431480	233628	368971	749627	427653	295952
NEG8167	Chloraminophenamide	6.935	283.959	[M-H]-	283.957	TRUE	19194.8	31928.3	1.87948e+06	2.4947e+06	3.03532e+06	2.88999e+06	3.35084e+06	2.926e+06	2.08505e+06	4.07468e+06	1.95725e+06	4.27701e+06	2.46475e+06	4.29127e+06	2.43842e+06	2.76797e+06	5.66248e+06	2.75874e+06	2.99196e+06	3.86142e+06	3.15773e+06	5.45581e+06	2.97064e+06	4.39643e+06	124674	279789	1.63161e+06	1.75653e+06	1.21981e+06	2.39269e+06	1.80553e+06	2.43454e+06	3.19385e+06	2.94237e+06	3.01861e+06	2.97767e+06	4.98756e+06	4.74212e+06	3.32276e+06	2.82474e+06	4.51818e+06	3.7211e+06	3.20498e+06
NEG4903	1,2,4-Triazin-5(2H)-one, 6-(1,1-dimethylethyl)-3-(methylthio)-	9.146	198.072	[M-H2O-H]-	198.071	TRUE	278842	49557.6	55942	159569	36204.6	173688	52786.6	110528	43303.7	206417	66843.2	77109.9	46714.9	203691	54501.2	174036	51952.7	86782.7	80502	56077.7	52743.2	98886.1	129774	217299	180831	214818	303395	237124	177712	268599	282503	359743	202688	390314	300152	189744	262857	485859	335116	252252	451814	334766	231735
NEG5915	Diethyl phthalate	8.285	221.078	[M-H]-	221.082	TRUE	1.33215e+07	1.47397e+07	1.69126e+07	2.3749e+07	2.53461e+07	1.9221e+07	1.53616e+07	1.66937e+07	1.97417e+07	6.70353e+07	2.70553e+07	5.2847e+07	7.24459e+07	3.3381e+07	2.12927e+07	1.90439e+07	4.8547e+07	2.62846e+07	2.46315e+07	2.39337e+07	1.90849e+07	2.07194e+07	2.2447e+07	1.97591e+07	2.62674e+07	1.08258e+07	3.34824e+07	2.17666e+07	16064967	3.24848e+07	2.00852e+07	3.198e+07	2.36516e+07	2.01376e+07	2.1269e+07	2.03722e+07	2.7233e+07	5.01395e+07	1.7541e+07	2.38464e+07	2.71469e+07	4.45077e+07	6.73887e+07
POS4262	(7R,8R)-7,8-dihydroxy-3,5,7-trimethyl-8H-isochromen-6-one	0.894	245.075	[M+Na]+	245.078	TRUE	1.21105e+08	5.04693e+07	2.74349e+07	4.27852e+07	7.49097e+07	4.1653e+07	5.9712e+07	4.82784e+07	1.58033e+07	3.34801e+07	1.66808e+07	31.78	1.58064e+07	3.13236e+07	1.05392e+07	1.09558e+07	1.58751e+06	3.01738e+07	3.40682e+07	6.26143e+07	2.258e+07	2.68985e+07	9.40675e+06	1.36403e+06	1.07609e+07	1.13395e+08	9.36795e+07	3.76368e+07	1.36058e+08	3.75731e+07	6.05148e+07	1.18691e+07	2.02142e+07	2.22835e+07	5.70511e+07	8.45428e+07	1.99542e+07	6.3824e+07	1.5617e+07	2.56723e+07	3.81264e+07	6.36797e+06	4.57384e+07
NEG8697	8,8-Dimethyl-2-phenyl-4H,8H-benzo[1,2-b:3,4-b']dipyran-4-one	6.429	303.105	[M-H]-	303.103	TRUE	31.78	31.78	225944	6158.23	934.69	55505.4	31.78	2864.7	37909.3	39907.4	1.45483e+06	1.19941e+06	295549	31.78	610137	210343	1.21015e+06	705.62	32634.6	61360.2	30934.5	31.78	57362	36886.9	364779	31.78	713000	1.27035e+06	825684	2.42754e+06	1.37457e+06	3.27665e+06	31.78	26988.8	25921.8	6175.58	719099	66334.4	79846.9	31.78	31.78	218262	2.70267e+06
NEG13440	Veratrine	10.242	590.334	[M-H]-	590.333	TRUE	4.35596e+07	3.71391e+07	4.68264e+07	7.70992e+07	6.07021e+07	9.05202e+07	5.75791e+07	8.67084e+07	7.16314e+07	1.08438e+08	5.18205e+07	3.46447e+07	1.02684e+08	4.87173e+06	1.82856e+06	6.1328e+07	8.87239e+07	4.95498e+07	1.09017e+08	4.47721e+07	1.098e+07	9.25112e+06	3.97463e+07	6.81154e+06	3.73344e+07	7.75713e+06	6.08448e+07	2.14021e+07	3.97711e+07	2.28946e+07	4.06273e+06	5.74856e+07	32230990	5.53898e+07	3.49065e+07	5.99912e+07	1.18037e+08	3.95079e+07	3.17895e+07	5.31508e+07	5.85806e+07	4.2981e+07	8.00822e+07
POS915	1-Aminomethylphosphonic acid	8.855	112.019	[M+H]+	112.016	TRUE	7.71126e+07	2.82736e+07	6.834e+07	4.88871e+07	3.95898e+07	4.08074e+07	4.97527e+07	3.58884e+07	3.44433e+07	5.2346e+07	6.75274e+07	3.10271e+07	4.37973e+07	2.88603e+07	1.65277e+07	5.92546e+07	4.02595e+07	4.93359e+07	4.36624e+07	3.88995e+07	6.37474e+07	2.9142e+07	3.71851e+07	4.71585e+07	4.53363e+07	5.05234e+07	3.56612e+07	3.82006e+07	4.79975e+07	5.93166e+07	4.80011e+07	17554355	1.52981e+07	5.49089e+07	4.65375e+07	3.78798e+07	3.19581e+07	2.73801e+07	4.76161e+07	2.91584e+07	6.58749e+07	5.43879e+07	8.05444e+07
NEG5500	2,3-Dideoxyuridine	12.998	211.071	[2M-H]-	211.072	TRUE	2.91635e+07	1.80658e+07	1.03223e+07	1.49101e+07	1.91195e+07	1.99787e+07	1.553e+07	1.69045e+07	1.536e+07	2.7975e+07	1.63276e+07	1.65275e+07	1.27048e+07	2.4759e+07	3.02591e+07	1.09272e+07	2.61043e+07	1.02852e+07	1.99456e+07	1.35716e+07	3.3435e+07	1.62032e+07	1.364e+07	1.74689e+07	4.14292e+07	3.67034e+07	2.31581e+07	3.60488e+07	2.81216e+07	3.17684e+07	2.47594e+07	4.06018e+07	6.28342e+07	3.31202e+07	2.9362e+07	3.80208e+07	2.38743e+07	4.06985e+07	3.9779e+07	5.5904e+07	4.03216e+07	4.55685e+07	5.17154e+07
NEG4128	3,5-Dihydroxyphenylglycine	13.549	182.044	[M-H2O-H]-	182.046	TRUE	1.51444e+07	2.672e+07	2.78425e+07	1.95406e+07	1.82489e+07	1.67967e+07	1.79714e+07	2.72209e+07	2.65675e+07	1.9862e+07	1.94555e+07	2.77471e+07	1.5735e+07	2.46148e+07	2.39314e+07	1.90137e+07	2.23393e+07	2.70119e+07	1.98813e+07	1.74466e+07	2.21267e+07	3.46518e+07	3.04289e+07	1.87233e+07	1.63843e+07	3.87186e+07	2.18456e+07	3.20565e+07	3.28466e+07	1.9089e+07	4.72564e+07	2.52845e+07	2.94985e+07	3.13527e+07	2.6676e+07	3.04203e+07	4.79919e+07	2.09495e+07	4.19536e+07	2.25937e+07	2.45356e+07	1.22991e+07	3.41794e+07
POS8035	3-Hydroxy-5-(3-hydroxy-5-(3-hydroxy-5-(3,5-dihydroxydecanoyloxy)decanoyloxy)decanoyloxy)decanoic acid	12.205	745.508	[M+Na]+	745.509	TRUE	495038	725783	1.80635e+07	5.36522e+06	3.59305e+06	9.82821e+06	5.37789e+06	1.26524e+07	1.73186e+07	2.84984e+06	8.92378e+06	1.70116e+06	7.49584e+06	4.86605e+06	1.71384e+06	237154	5.76044e+06	2.49679e+06	1.20211e+07	4.58572e+06	7.03629e+06	2.10527e+07	4.41154e+06	3.01586e+06	6.02899e+06	406117	3.93103e+06	5.94295e+06	4.74145e+06	1.06783e+07	4.40654e+06	1.25622e+07	1.04172e+07	1.01071e+07	6.56899e+06	6.19961e+06	7.17482e+06	5.81434e+06	5.55333e+06	4.39562e+06	1.62564e+07	2.73803e+06	7.81688e+06
POS4216	Glucosamine 6-sulfate	14.828	242.035	[M+H]+	242.033	TRUE	1.46109e+08	6.51161e+07	6.66123e+07	6.82998e+07	3.40402e+07	6.64817e+07	5.19185e+07	2.663e+07	2.52731e+07	3.63516e+07	8.64863e+07	5.32104e+07	7.26353e+07	3.31781e+07	4.90812e+07	2.61708e+07	5.40377e+07	8.0748e+07	2.48288e+07	3.28509e+07	2.61353e+07	5.18882e+07	1.26309e+07	3.05488e+07	4.01752e+07	8.60655e+07	2.54354e+07	2.02454e+07	4.87072e+07	1.94153e+07	4.14131e+07	7.04107e+07	5.20334e+07	2.25995e+07	2.01369e+07	6.14977e+07	2.22976e+07	1.82613e+07	3.32754e+07	1.5469e+07	4.8741e+07	1.97061e+07	2.02109e+07
POS6422	Lyso-Sphingomyelin	9.701	465.343	[M+H]+	465.345	TRUE	31.78	31.78	1.34185e+08	1.00542e+08	8.16511e+07	55332785	6.17464e+07	1.26211e+08	1.10218e+08	1.09213e+08	2.42135e+08	9.984e+07	1.65426e+08	1.54384e+08	1.29243e+08	9.74009e+07	3.34294e+08	1.45916e+08	2.48756e+08	1.50195e+08	1.95102e+08	2.54794e+08	8.65889e+07	1.77408e+08	2.09428e+08	31.78	1.414e+08	1.38465e+08	1.21117e+08	2.69572e+08	8.4508e+07	1.97232e+08	1.34252e+08	9.73896e+07	9.80617e+07	8.54727e+07	1.85198e+08	1.43116e+08	1.01486e+08	7.95779e+07	1.35877e+08	1.65843e+08	1.70679e+08
NEG14847	PS(18:0/20:2)	9.062	812.58	[M-H]-	812.581	TRUE	429187	939340	712195	412859	803778	942260	636681	667247	1.4129e+06	1.30525e+06	386720	728519	1.51759e+06	2.5834e+06	1.2969e+06	1.71001e+06	950764	1.66452e+06	931009	1.13538e+06	3.02888e+06	1.47176e+06	882829	1.1746e+06	1.81786e+06	801421	1.24368e+06	1.95901e+06	1.86296e+06	2.56245e+06	1.44874e+06	1.16393e+06	1.93791e+06	2.98792e+06	4.1145e+06	1.30904e+06	2.3264e+06	4.71169e+06	1.88211e+06	1.24752e+06	1.36738e+06	2.63319e+06	865133
NEG15434	PC(17:0/22:6)	9.107	878.584	[M-H]-	878.588	TRUE	2.04291e+06	1.53869e+06	1.26378e+06	1.72952e+06	1.98983e+06	1.61717e+06	2.07424e+06	1.66285e+06	3.34566e+06	1.1522e+06	1.64037e+06	1.73229e+06	1.50271e+06	5.41654e+06	2.62972e+06	1.54598e+06	1.94034e+06	2.30777e+06	1.10065e+06	1.22829e+06	1.4087e+06	3.7275e+06	1.60051e+06	901401	1.95185e+06	1.25002e+06	2.07124e+06	665098	2.09815e+06	1.33166e+06	1.47281e+06	1.35664e+06	691744	888964	1.05218e+06	1.28679e+06	827118	869282	1.0152e+06	1.0625e+06	887386	1.22994e+06	1.09706e+06
NEG3481	3-Methylhistidine	6.7	168.075	[M-H]-	168.078	TRUE	216266	57648.8	171634	65104.3	46589.6	238654	97643.9	80738.7	45573.4	220898	100751	64615.4	187091	41408.8	94805.1	91158.8	154976	53928.8	131464	156520	111755	136414	187804	122343	99600.6	106128	212517	278628	99194.5	59979	81703.8	97715.6	187235	106267	170775	120977	61264.7	201446	179128	200073	91252.1	51184.5	422489
NEG8773	2H-benzo[3,4-d]1,3-dioxolen-5-yl-N-(3-methoxyphenyl)carboxamide	2.65	306.055	[M-H]-	306.054	TRUE	1.48772e+07	2.01669e+07	2.76946e+07	3.59096e+07	1.39685e+07	2.75741e+07	2.8372e+07	2.68351e+07	3.44225e+07	3.04019e+07	3.33181e+07	1.5385e+07	2.0797e+07	3.44575e+07	4.1157e+07	3.06976e+07	3.31342e+07	1.30773e+07	1.22291e+07	2.13932e+07	3.81077e+07	2.30859e+07	2.01288e+07	1.28778e+07	1.9249e+07	1.78495e+07	3.15279e+07	1.78763e+07	2.77371e+07	2.84794e+07	2.72382e+07	2.17468e+07	2.85324e+07	2.89694e+07	2.6749e+07	2.52582e+07	3.37469e+07	2.02909e+07	2.96781e+07	2.71747e+07	2.86003e+07	4.86107e+07	2.09751e+07
POS6383	3,6,9,12,15,18,21,24,27-Nonaoxanonacosane-1,29-diol	5.966	459.28	[M+H]+	459.28	TRUE	2.21225e+06	1.89651e+06	3.27164e+08	2.28668e+08	2.03238e+08	1.45896e+08	1.69248e+08	2.99465e+08	2.61015e+08	2.56935e+08	3.45561e+08	2.56576e+08	1.86296e+08	1.69853e+08	1.88281e+08	1.8733e+08	3.17628e+08	1.72523e+08	2.211e+08	1.61932e+08	2.65941e+08	3.61909e+08	1.18162e+08	2.48075e+08	2.17693e+08	2.55583e+06	1.63047e+08	2.22828e+08	1.84469e+08	3.76204e+08	1.1965e+08	2.43171e+08	1.9521e+08	2.06311e+08	2.5426e+08	2.20848e+08	3.96495e+08	3.54824e+08	2.0801e+08	2.09684e+08	2.94994e+08	1.71e+08	2.3131e+08
POS3594	Leucylalanine	4.765	203.14	[M+H]+	203.139	TRUE	7.05078e+06	3.80841e+07	6.90348e+07	2.30503e+07	6.31681e+07	1.56717e+08	7.00783e+07	8.04765e+07	1.75416e+08	7.90409e+06	967081	762163	2.37608e+07	5.39048e+06	610996	295571	1.16439e+06	1.11401e+06	4.71681e+07	3.15992e+06	34988618	2.45926e+07	3.1531e+07	7.00086e+06	3.97868e+07	1.188e+08	2.63679e+07	4.52784e+07	2.38128e+07	3.15775e+07	9.05467e+07	8.21863e+07	126336429	1.07853e+08	4.84947e+06	7.97156e+07	3.62585e+06	7.9453e+06	1.7161e+08	1.35729e+07	8.43634e+07	1.45969e+06	3.82967e+07
NEG9349	2(R)-hydroxyicosanoic acid	12.353	327.286	[M-H]-	327.29	TRUE	3.2832e+06	426336	1.80945e+06	5.22717e+06	762690	4.96467e+06	711180	1.4338e+06	31.78	509291	297808	3.75709e+06	1228112	228070	1.23454e+06	89817.6	1.22096e+06	305691	1.88478e+06	1.48625e+06	616945	542382	1.38856e+06	1.55448e+06	818584	350520	137586	623861	6.53858e+06	3.01959e+06	1.00654e+06	989332	882108	1.7068e+06	449785	123858	786752	2.80529e+06	1.38533e+06	1.4223e+06	1.40804e+06	669790	260265
POS2574	4-Methylphthalic anhydride	7.937	163.039	[M+H]+	163.039	TRUE	1.38675e+09	1.51823e+09	1.42197e+09	1.47257e+09	1.60569e+09	1.58926e+09	1.53191e+09	1.51035e+09	1.47024e+09	1.46151e+09	1.35961e+09	1.32673e+09	1.43911e+09	1.37011e+09	1.37738e+09	1.52263e+09	1.77121e+09	1.56558e+09	1.73691e+09	1.55613e+09	1.98451e+09	2.06746e+09	1.5201e+09	1.98411e+09	1.40778e+09	2.04993e+09	1.67163e+09	1.52552e+09	1.48718e+09	1.7793e+09	1.67524e+09	1.38552e+09	1.45149e+09	1.51274e+09	1471719802	1.56326e+09	1.44722e+09	1.30669e+09	1.56429e+09	1.48998e+09	1.48859e+09	1.46473e+09	1.5201e+09
POS2526	3-Oxoadipic acid	1.428	161.045	[M+H]+	161.044	TRUE	2.16134e+06	1.78857e+06	3.02273e+06	3.11782e+06	1.32422e+06	5.50093e+06	1.79398e+06	1.45501e+06	1.2983e+06	2.35281e+06	1.14878e+06	434158	2.84402e+06	2.23795e+06	491175	994200	585459	1.75453e+06	5.87632e+06	851799	2.74104e+06	4.29583e+06	7.08822e+06	2.66272e+06	3.37176e+06	1.9421e+06	2.37336e+06	3.88557e+06	3.83704e+06	4.36815e+06	3.50281e+06	2.93463e+06	3.94834e+06	2.03295e+06	2.08142e+06	5.33996e+06	3.99447e+06	8.54817e+06	3.75054e+06	3.72676e+06	6.90477e+06	1.46152e+06	2.49545e+06
NEG7318	Nesteretal A	7.516	257.1	[M-H]-	257.103	TRUE	31964.6	73106.6	41097.3	98330.9	173833	72572.4	439793	179687	27093.8	230367	1.81914e+06	1.24917e+06	296239	478399	620904	274251	817608	186433	480601	518448	450312	669387	32741.7	643078	297433	32966.2	1.26636e+06	928734	926102	1.05276e+06	404284	2.43465e+06	150333	26794.5	116798	267246	589887	433278	697514	68997.4	243257	518488	3.60642e+06
POS6332	(des-arg9)-Bradykinin	6.044	452.739	[M+2H]2+	452.737	TRUE	4.75698e+06	1.0959e+07	1.38357e+07	1.56139e+07	5.20358e+07	1.57373e+07	2.12434e+07	5.18541e+06	4.68423e+06	6.07103e+06	3.26846e+06	126593	4.73029e+06	7.68182e+06	896083	575362	2.45631e+06	3.89656e+06	3.59869e+06	6.16031e+06	6.74751e+06	1.07689e+07	9.49436e+06	1.2433e+07	4.95914e+06	8.32842e+06	1.81074e+07	7.88404e+06	8.8065e+06	1.28339e+07	6.41395e+06	18287937	2.04922e+07	1.6882e+07	6.09116e+06	4.2925e+06	6.06392e+06	6.42645e+06	1.46125e+07	7.96539e+06	2.53264e+07	4.37374e+06	1.36489e+06
POS3209	Gallic acid methyl ester	0.933	185.042	[M+H]+	185.044	TRUE	3.23406e+08	1.13353e+08	3.18087e+08	2.52521e+08	2.40976e+08	3.57338e+08	1.91365e+08	2.6429e+08	2.54354e+08	1.75076e+08	9.53606e+07	2.61924e+06	2.63362e+08	2.16113e+08	1.02644e+08	1.65693e+08	2.09293e+08	9.37835e+07	5.3954e+08	1.46207e+08	3.16648e+08	1.9737e+08	2.65525e+08	1.65306e+08	2.20106e+08	3.88673e+08	4.47436e+08	4.78082e+08	3.22516e+08	3.33662e+08	3.63551e+08	3.11089e+08	2.6374e+08	2.70309e+08	2.26504e+08	3.06083e+08	2.24729e+08	4.5312e+08	3.72384e+08	2.29878e+08	3.62692e+08	1.77973e+08	3.0192e+08
POS3578	Capryloyl glycine	5.104	202.144	[M+Na]+	202.144	TRUE	2.27443e+08	8.50813e+07	3.46931e+07	1.36421e+07	3.44438e+07	3.98514e+07	2.87045e+08	6.07739e+07	2.63501e+07	1.06597e+08	2.86904e+07	262682	1.57243e+07	5.3861e+07	2.75763e+06	5.20599e+06	7.46748e+06	3.59684e+08	1.35911e+08	1.92652e+08	2.79078e+08	2.05791e+08	5.17084e+08	1.14109e+07	8.29281e+06	1.41304e+08	1.52213e+08	5.34684e+07	2.49076e+08	1.21306e+08	3.10915e+08	9.88138e+06	2.62476e+08	2.50153e+08	1.71035e+08	1.80763e+08	3.53927e+07	1.64276e+08	1.70849e+07	2.78868e+07	2.75171e+08	1.56434e+07	2.5545e+07
POS2198	Benzothiazolone	7.215	152.017	[M+H]+	152.016	TRUE	1.23615e+08	1.50379e+08	4.67088e+07	4.60138e+07	4.87599e+07	4.78561e+07	4.75134e+07	4.5801e+07	4.93969e+07	4.23973e+07	4.43268e+07	1.96498e+06	3.6957e+07	3.8496e+07	4.49672e+07	4.27883e+07	6.22044e+06	4.78478e+07	5.94808e+07	5.02021e+07	5.56299e+07	5.77107e+07	3.74839e+07	5.15288e+07	4.69108e+07	1.45901e+08	5.18223e+07	4.79069e+07	5.11413e+07	6.65627e+07	5.91913e+07	4.98119e+07	5.18517e+07	4.37223e+07	4.67325e+07	4.89981e+07	5.76041e+07	4.55997e+07	4.55812e+07	4.52744e+07	4.97062e+07	4.55317e+07	4.78986e+07
POS7608	Pseudoginsenoside RT5	11.82	655.439	[M+H]+	655.442	TRUE	29276.1	33688.9	9.36527e+06	682549	2.68557e+06	3.74652e+06	2.50079e+06	2021198	1.27171e+06	387526	1.24283e+06	506937	423275	885582	383737	197027	122877	264260	3.22957e+06	680657	3.39766e+06	9.0663e+06	1.52705e+06	879647	489891	61808.6	3.49628e+06	7.18323e+06	3.7361e+06	1.16482e+07	1.33739e+06	7.61038e+06	2.74237e+06	7.19887e+06	5.24396e+06	4.73472e+06	1.52942e+06	1.09254e+06	2.19966e+06	858169	4.8382e+06	217859	1.16675e+06
POS6070	Nonaethylene glycol	5.858	415.255	[M+H]+	415.254	TRUE	4.10519e+06	3.70524e+06	2.91077e+08	2.24709e+08	1.96209e+08	1.40944e+08	1.53215e+08	2.75596e+08	2.5534e+08	2.38299e+08	2.97612e+08	2.15965e+08	1.56537e+08	1.45191e+08	1.75229e+08	1.72116e+08	2.55194e+08	1.45729e+08	189984034	1.31374e+08	2.55391e+08	3.3677e+08	1.15489e+08	2.37615e+08	1.79919e+08	3.25538e+06	1.40901e+08	2.00264e+08	1.62257e+08	3.24242e+08	1.06959e+08	2.15329e+08	1.83824e+08	2.0286e+08	2.48415e+08	2.20212e+08	3.61831e+08	3.17046e+08	2.01877e+08	1.85705e+08	272571169	1.38249e+08	2.03563e+08
NEG11271	LPA(18:1)	11.047	435.248	[M-H]-	435.251	TRUE	7.50762e+06	4.97342e+06	3.71925e+06	2.49809e+06	1.63057e+06	830097	182955	746157	451127	582338	68175.7	106221	208011	502378	177272	1.54148e+06	1.98589e+06	1.77403e+06	837981	1.4404e+06	213879	602319	303103	634683	450722	59829.1	60301.1	261635	75320.2	387602	166512	161148	75813.6	99491.9	172925	100538	268179	421955	271006	241672	94078.8	147917	237154
POS4913	Jasminoside	2.317	295.066	[M+H]+	295.065	TRUE	31.78	2.0419e+06	5.23199e+06	2.70301e+06	1.13411e+06	2.96129e+06	6.65153e+06	6.41899e+06	1.93276e+06	1.24315e+07	1.96198e+07	3.60148e+07	1.59712e+07	2.63321e+07	3.22092e+07	5.39158e+07	3.10934e+07	6.57659e+07	7.93575e+06	4.01105e+07	1.82058e+07	2.06802e+07	3.4582e+06	2.1598e+07	2.9556e+07	2.29678e+06	1.04691e+06	2.1204e+06	1.30188e+06	5.60039e+06	1.02381e+07	1.92683e+06	1.67174e+06	768273	1.01907e+07	9.71307e+06	6.3136e+07	119000	7.89139e+06	1.11763e+07	2.54359e+06	6.57751e+07	274233
NEG9270	Dodecyl benzenesulfonate	12.736	325.18	[M-H]-	325.184	TRUE	4.35659e+06	1.24485e+07	6.25156e+06	4.77531e+06	6.55367e+06	1.00426e+07	7.42574e+06	1.31752e+07	9.55839e+06	5.00524e+06	3.84384e+06	3.53886e+06	1.0152e+07	3.16157e+06	6.04215e+06	6.75278e+06	3.46692e+06	5.69987e+06	5.123e+06	6.3686e+06	1.29771e+07	5.68317e+06	9.83277e+06	5.84181e+06	9.19619e+06	6.45403e+06	6.13277e+06	4.07946e+06	7.40854e+06	6.78081e+06	1.15237e+07	3.51431e+06	3.87836e+06	5.12635e+06	6.27821e+06	8.23844e+06	5.57509e+06	9.57593e+06	3.66609e+06	1.24459e+07	7.93934e+06	5.45191e+06	8.99967e+06
POS4556	(6-methyl-6-azabicyclo[4.4.0]dec-2-yl)methyl 2,2-dimethylpropanoate, iodide	7.317	268.225	[M]+	268.227	TRUE	141356	401947	919100	296010	434591	762252	1.89609e+06	2.12482e+06	2.02615e+06	1.74007e+06	1.62668e+06	5.11177e+06	2.7644e+06	3.10366e+06	1.67255e+07	3.28415e+06	1.57174e+07	3.7775e+06	4.85751e+06	4.83172e+06	3.09544e+06	6.84342e+06	3.73095e+06	4.65224e+06	4.17603e+06	418751	748338	819736	718117	964197	1.41544e+06	601468	377872	1.13113e+06	509100	1.01961e+06	877066	1.53152e+06	2.41847e+06	2.03035e+06	2.21276e+06	4.19026e+06	5.93192e+06
NEG1257	Benzoic acid	6.205	121.026	[M-H]-	121.03	TRUE	9.76307e+07	7.93479e+07	6.74624e+07	7.2725e+07	7.04072e+07	9.69583e+07	7.22226e+07	6.36628e+07	5.92592e+07	5.73593e+07	5.84984e+07	3.99135e+07	8.60725e+07	7.69174e+07	5.02491e+07	7.65031e+07	3.74888e+07	5.46014e+07	7.66868e+07	6.45789e+07	6.8567e+07	7.17889e+07	5.82272e+07	6.38462e+07	5.89298e+07	4.62222e+07	8.13625e+07	5.11329e+07	6.05663e+07	5.76667e+07	6.26177e+07	5.90599e+07	6.45766e+07	5.60615e+07	4.05165e+07	5.2827e+07	5.86036e+07	7.0201e+07	5.90839e+07	6.7806e+07	8.58643e+07	6.25016e+07	7.46495e+07
POS350	p-Cresol	5.322	91.055	[M+CH3OH+H]+	91.0537	TRUE	1.26112e+08	7.05179e+07	1.28092e+08	9.79639e+07	9.6243e+07	1.18449e+08	9.97434e+07	1.1306e+08	9.38343e+07	1.02766e+08	1.02184e+08	9.85529e+07	1.16524e+08	9.65246e+07	9.39884e+07	9.60169e+07	1.09683e+08	8.90695e+07	1.23489e+08	1.0416e+08	1.41998e+08	1.03619e+08	9.00589e+07	1.2564e+08	1.05334e+08	2.00725e+08	1.09765e+08	1.15806e+08	9.79917e+07	1.22267e+08	9.13998e+07	7.51114e+07	8.5658e+07	1.00056e+08	9.32357e+07	8.38389e+07	1.0074e+08	1.12772e+08	9.56197e+07	8.23375e+07	1.02747e+08	9.59611e+07	9.3289e+07
NEG268	Aniline	4.996	92.0479	[M-H]-	92.0505	TRUE	83578.7	578443	438208	675868	279979	1.59902e+06	1.2675e+06	800828	66100.6	31953.1	3.08356e+06	1.12306e+06	187413	48328.4	1.31129e+06	1.67033e+06	757440	39744.3	1.46917e+06	875248	1.61826e+06	793151	518375	124009	162939	1.40645e+06	1.29647e+06	2.17212e+06	1.33331e+06	2.90589e+06	3.45869e+06	856823	3.35508e+06	1.80397e+06	43538.2	112651	95797.6	878817	119441	478934	36628	268941	1.1518e+06
POS1355	Maltol	1.471	127.04	[M+H]+	127.039	TRUE	8.8424e+07	5.3543e+07	6.03417e+07	6.24706e+07	5.98677e+07	4.52185e+07	6.40177e+07	7.3698e+07	6.03966e+07	1.08741e+08	5.12312e+07	4.0445e+07	5.34254e+07	5.04533e+07	6.91239e+07	6.57785e+07	7.07128e+07	8.88397e+07	8.7767e+07	4.01731e+07	6.25256e+07	9.02925e+07	3.38166e+07	6.13622e+07	37785641	6.39662e+07	3.1688e+07	1.04078e+08	4.5001e+07	1.225e+08	5.57581e+07	6.05524e+07	5.48445e+07	5.58085e+07	6.8313e+07	8.1538e+07	9.43492e+07	9.00019e+07	9.06645e+07	3.54884e+07	1.227e+08	5.34087e+07	9.26961e+07
POS2349	3-Ethyl-5-hydroxy-4,5-dimethyl-pyrrolin-2-one	5.745	156.102	[M+NH4]+	156.102	TRUE	2.25884e+06	2.57599e+06	3.39604e+06	3.14435e+06	3.32382e+06	5.76516e+06	3.25238e+06	2.52917e+06	5.39605e+06	4.12355e+06	4.13847e+06	4.52537e+06	2.12806e+06	3.73765e+06	3.40301e+06	4.08716e+06	3.21035e+06	4.97796e+06	9.93729e+06	3.91017e+06	9.36635e+06	5.52821e+06	4.44063e+06	1.21966e+07	3.65063e+06	2.49731e+06	3.26902e+06	2.70845e+06	4.30298e+06	1.1438e+07	4.29017e+06	2.78256e+06	2.92529e+06	1.81529e+06	1.42338e+07	3.0761e+06	1.99966e+06	3.63431e+06	4.43155e+06	3.85351e+06	4.27587e+06	6.5132e+06	5.32566e+06
POS3841	Theobromine	0.852	219.027	[M+Na]+	219.028	TRUE	2.57348e+08	2.35758e+08	3.63835e+08	3.28949e+08	3.40166e+08	3.25161e+08	2.66159e+08	3.40908e+08	3.29029e+08	2.88198e+08	3.53347e+08	2.93096e+07	3.19658e+08	3.12715e+08	2.71914e+08	3.59959e+08	5.31621e+08	3.4692e+08	3.81624e+08	4.18345e+08	5.77624e+08	4.85927e+08	2.62123e+08	6.70305e+08	4.54173e+08	4.0068e+08	3.15141e+08	2.82031e+08	2.70697e+08	4.09054e+08	2.94312e+08	3.24996e+08	2.58697e+08	2.51146e+08	2.85392e+08	3.26878e+08	3.39629e+08	2.39834e+08	3.01626e+08	3.45448e+08	2.85766e+08	4.63526e+08	1.98222e+08
POS6207	19,20-dihydrousambarensine	8.845	435.253	[M+H]+	435.254	TRUE	4.65123e+07	7.01656e+06	1.52472e+06	691858	31.78	31.78	31.78	31.78	489993	426107	31.78	378419	31.78	558679	522914	347669	962322	2.50676e+06	1.21217e+06	735922	31.78	415783	31.78	560505	31.78	31.78	382413	31.78	31.78	416867	31.78	31.78	31.78	31.78	31.78	31.78	31.78	31.78	696302	31.78	31.78	31.78	31.78
NEG11541	5a-Cholestane-3a,7a,12a,23,25-pentol	11.249	451.337	[M-H]-	451.342	TRUE	8.29907e+06	9.04088e+06	8.78644e+06	1.07682e+07	1.24156e+07	1.60932e+07	1.53128e+07	2.29259e+07	7.36509e+06	7.38811e+06	3.81464e+07	4.22912e+06	2.90474e+07	2.41953e+07	2.36295e+07	2.15003e+07	8.82028e+06	1.4875e+07	1.5563e+07	1.59807e+07	1.89832e+07	2.30737e+07	1.8621e+07	1.18956e+07	8.00226e+06	6.50538e+06	6.39722e+06	1.70597e+07	3.20222e+06	9.76564e+06	5.00255e+06	8.03382e+06	3.2219e+07	1.27799e+07	11052492	6.61878e+06	2.37126e+07	1.18848e+07	9.07468e+06	1.25094e+07	1.53544e+07	1.77585e+07	1.0509e+07
POS2339	Histidine	0.847	156.077	[M+H]+	156.077	TRUE	1.15931e+08	8.47894e+07	1.38214e+08	1.30943e+08	1.36456e+08	1.35324e+08	8.73567e+07	1.05822e+08	1.09368e+08	8.74403e+07	112871000	1.72372e+08	122696182	1.09046e+08	1.47727e+08	1.53818e+08	1.4852e+08	8.25691e+07	1.58674e+08	7.89908e+07	1.34298e+08	1.84068e+08	6.28509e+07	1.6363e+08	1.02664e+08	1.05141e+08	1.31771e+08	1.21344e+08	9.69829e+07	9.19889e+07	8.94005e+07	1.10994e+08	8.39003e+07	8.31875e+07	83931685	1.04677e+08	1.41665e+08	9.56073e+07	1.30761e+08	1.14513e+08	1.24446e+08	1.18813e+08	1.31877e+08
NEG15453	PI(18:0/20:4)	13.665	885.542	[M-H]-	885.55	TRUE	3.033e+07	2.39087e+07	2.14034e+07	2.22822e+07	2.90523e+07	3.01093e+07	2.6433e+07	2.90848e+07	2.4248e+07	2.01712e+07	2.08484e+07	1.21313e+07	1.42413e+07	1.41043e+07	1.34308e+07	1.35861e+07	1.60257e+07	1.97438e+07	1.49222e+07	1.51814e+07	1.70074e+07	1.95122e+07	1.79665e+07	1.46135e+07	1.26661e+07	1.42996e+07	1.66283e+07	1.42298e+07	1.57007e+07	1.23402e+07	1.44804e+07	1.60253e+07	1.69183e+07	2.14112e+07	1.29502e+07	1.74358e+07	1.28132e+07	1.85803e+07	1.77486e+07	1.65287e+07	1.68624e+07	1.35038e+07	1.9627e+07
NEG4538	N-Acetylmethionine	5.561	190.051	[M-H]-	190.054	TRUE	957387	4.78392e+06	4.99791e+06	4.26086e+06	1.22468e+06	5.76933e+06	4.49054e+06	1.68132e+06	1.09106e+06	1.10099e+06	3.3015e+07	8.04869e+06	9.24079e+06	1.55753e+06	7.99123e+06	1.7399e+07	1.08875e+07	1.69022e+06	5.03208e+06	7.26215e+06	3.38148e+06	1.72027e+06	1.97837e+06	591952	5060257	4.63965e+06	4.84977e+06	7.10724e+06	5.65291e+06	5.56043e+06	5.25357e+06	5.29067e+06	3.61689e+06	4.03976e+06	1.3481e+06	473668	1.21896e+07	4.9131e+06	1.17068e+06	4.76513e+06	565725	1.48059e+07	5.05802e+06
POS2924	Glycylvaline	2.439	175.108	[M+H]+	175.108	TRUE	136816	8.53674e+06	2.89463e+06	1.89041e+07	9.87767e+06	2.27933e+07	1.92023e+07	3.8619e+07	2.54386e+07	8.47188e+07	6.76244e+07	213546	8.43177e+07	9.35085e+07	7.11149e+06	8.83195e+06	9.76624e+07	6.36046e+07	1.66004e+06	1.14854e+08	1.13563e+08	1.50727e+08	598335	2.36371e+08	3.13774e+07	2.505e+07	3.35711e+06	4.13227e+06	1.88972e+07	1.37702e+07	3.52368e+06	4.5971e+06	1.00221e+07	4.13858e+06	1.11063e+08	3.25018e+07	1.46318e+08	5.81188e+07	1.92182e+07	1.10598e+08	1.05172e+06	1.34469e+08	2.09554e+08
POS6441	LPC(14:0)	9.232	468.309	[M+H]+	468.308	TRUE	1.71541e+08	1.53877e+08	2.1752e+08	2.90898e+08	2.42309e+08	3.22858e+08	1.02938e+08	1.88618e+08	1.78371e+08	2.84317e+08	4.73497e+08	3.45128e+08	5.33973e+08	251067480	2.94056e+08	3.14238e+08	8.41728e+08	1.61876e+08	3.65517e+08	1.41344e+08	1.72042e+08	1.25991e+08	9.0041e+07	2.27678e+08	1.75069e+08	2.59925e+08	2.35772e+08	5.33441e+08	2.39226e+08	4.50742e+08	1.19651e+08	3.06109e+08	2.52106e+08	1.42307e+08	1.45885e+08	1.25373e+08	3.43286e+08	2.71574e+08	1.51562e+08	2.42666e+08	1.68483e+08	2.84726e+08	4.84681e+08
NEG7061	2,6-Di-tert-butyl-4-nitrophenol	10.643	250.142	[M-H]-	250.145	TRUE	8.70913e+07	8.76145e+07	8.5796e+07	7.77379e+07	8.17607e+07	7.68759e+07	7.69428e+07	6.93453e+07	8.98029e+07	7.74656e+07	6.71662e+07	5.94528e+07	7.97003e+07	6.43612e+07	6.08088e+07	6.74444e+07	7.40502e+07	7.41335e+07	8.06287e+07	8.09108e+07	8.12505e+07	9.27099e+07	8.66163e+07	6.88223e+07	7.97423e+07	6.92988e+07	7.67927e+07	7.97143e+07	7.77707e+07	7.40416e+07	8.29497e+07	8.94737e+07	8.31977e+07	8.45445e+07	7.36188e+07	7.20084e+07	6.64727e+07	7.97762e+07	7.16891e+07	6.8968e+07	8.19303e+07	6.03416e+07	8.45582e+07
POS7000	LPC(20:5)	9.33	542.326	[M+H]+	542.325	TRUE	3.21622e+07	8.05419e+07	1.0212e+08	9.01126e+07	5.5863e+07	6.14324e+07	6.21739e+07	7.14585e+07	6.43171e+07	7.15409e+07	5.15553e+07	3.14565e+07	4.65209e+07	3.63697e+07	4.49866e+07	2.96911e+07	1.6873e+08	5.45699e+07	1.08643e+08	5.78256e+07	9.45142e+07	3.10206e+07	4.72458e+07	8.47853e+07	2.21018e+08	7.65639e+07	3.9503e+07	1.02432e+08	1.94015e+08	1.40675e+08	2.89004e+08	5.73908e+07	4.67546e+07	6.93571e+07	4.92829e+07	3.5838e+07	1.11446e+08	3.95316e+07	1.87005e+08	6.00317e+07	38975184	5.4349e+07	6.53667e+07
POS5919	Solanidine	11.165	398.341	[M+H]+	398.342	TRUE	1.77823e+07	2.62342e+07	2.3852e+07	2.94669e+07	1.85767e+07	3.79117e+07	2.7357e+07	2.69364e+07	2.98855e+07	1.75634e+07	2.44838e+07	1.32737e+07	2.5714e+07	6.01694e+07	3.77269e+07	6.35233e+07	4.30339e+07	2.259e+07	2.36037e+07	4.76371e+07	3.55559e+07	4.40225e+07	4.89947e+07	4.93104e+07	2.33636e+07	3.15791e+07	2.21284e+07	1.73142e+07	1.69685e+07	6.19663e+07	3.45817e+07	1.80181e+07	3.22745e+07	7.26763e+07	3.1258e+07	3.46196e+07	2.46837e+07	4.35984e+07	2.22874e+07	3.89736e+07	5.63511e+07	3.87497e+07	3.01322e+07
POS3994	1,3-Dicyclohexylurea	8.631	225.197	[M+H]+	225.196	TRUE	1.22112e+08	1.18878e+08	1.27866e+08	116890684	1.38794e+08	1.48075e+08	1.17643e+08	1.32711e+08	3.37314e+08	1.28321e+08	1.07156e+08	3.47974e+06	1.35697e+08	2.81704e+08	1.76105e+08	1.17258e+08	1.12173e+07	1.19221e+08	1.67284e+08	1.37222e+08	1.55091e+08	1.633e+08	1.20813e+08	1.38551e+08	1.98701e+08	1.37994e+08	1.37283e+08	1.26117e+08	1.22877e+08	1.43702e+08	1.26893e+08	1.21305e+08	1.36447e+08	1.18591e+08	1.064e+08	1.17212e+08	7.37725e+08	1.42052e+08	1.27621e+08	1.23913e+08	2.11465e+08	1.21814e+08	1.09736e+08
POS450	1,2-Dimethylimidazole	12.994	97.0767	[M+H]+	97.076	TRUE	2.8056e+07	2.83059e+07	1.2385e+07	2.78642e+07	1.56367e+07	1.36766e+07	3.7421e+07	1.34839e+07	1.47157e+07	3.31406e+07	1.29719e+07	1.62262e+07	7.20111e+07	4.17753e+07	1.1929e+07	2.06383e+07	2.74231e+07	1.80545e+07	7.07098e+07	1.35545e+07	3.64041e+07	2.20732e+07	4.71646e+07	3.61931e+07	2.0428e+07	2.36465e+07	2.43839e+07	5.56334e+07	2.32724e+07	1.539e+07	4.61102e+07	8.63243e+07	2.04619e+07	1.14626e+07	2.5709e+07	3.62618e+07	2.87537e+07	2.39529e+07	5.57763e+07	1.40237e+07	5.18896e+07	3.36471e+07	2.12251e+07
POS4004	Terbumeton	10.743	226.162	[M+H]+	226.166	TRUE	2.63636e+08	2.2816e+08	3.92787e+08	2.88945e+08	3.52424e+08	2.83097e+08	3.5856e+08	5.22094e+08	3.74674e+08	3.15953e+08	3.07394e+08	1.27781e+06	2.88562e+08	2.72655e+08	3.8778e+08	3.91116e+08	3.77305e+06	3.91929e+08	4.23431e+08	4.27421e+08	3.9177e+08	4.54868e+08	2.7508e+08	4.09799e+08	3.11668e+08	2.78721e+08	2.92794e+08	3.13241e+08	1.09163e+08	5.05765e+08	2.69681e+08	4.83802e+08	4.4675e+08	4.02694e+08	9.9666e+07	2.91367e+08	5.2061e+08	2.95386e+08	3.01494e+08	2.3688e+08	3.99574e+08	3.35148e+08	2.50631e+08
POS6374	Agelasine	12.236	458.305	[M+2H]2+	458.304	TRUE	31.78	31.78	8.38608e+06	2.07824e+07	9.6046e+06	5.33472e+06	8.13228e+06	2.51581e+06	2.22316e+07	1.2776e+07	2.96892e+07	4.27553e+06	3.3394e+07	1.8558e+07	1.45367e+07	9.11263e+06	1.72198e+07	18455351	3.65524e+07	1.36137e+07	2.78666e+07	3.03587e+07	5.01309e+06	1.99414e+07	4.04081e+07	31.78	2.89078e+07	1.22231e+07	1.51511e+07	1.10212e+07	6.99969e+06	1.7098e+07	1.35117e+07	9.19303e+06	4.92558e+06	1.0052e+07	9.88716e+06	1.08244e+07	1.12849e+07	2.1794e+07	1.343e+07	1.06982e+07	9.87693e+06
POS5500	Mmv690103	5.742	350.207	[M+H]+	350.209	TRUE	2.52644e+06	1.02581e+07	9.95146e+06	3.15121e+06	8.61563e+06	1.21339e+07	8.691e+06	9.25221e+06	1.00463e+07	1.26667e+06	326803	121313	4.92644e+06	1.76144e+06	344394	69669.2	652613	1.12012e+06	2.08679e+07	2.25266e+06	3.21154e+06	4.05334e+06	9.09024e+06	1.13222e+06	4.73561e+06	9.73314e+06	1.99601e+07	1.50762e+07	9.65428e+06	2.05153e+07	1.16933e+07	4.56666e+07	1.3477e+07	1.07593e+07	102530	1.05058e+07	1.12934e+06	4.2207e+06	2.97721e+07	971922	1.10828e+07	541269	2.47348e+06
POS3891	Jaeschkeanadiol	0.881	221.186	[M+H]+	221.189	TRUE	1.78157e+07	2.2232e+07	2.2763e+07	4.03571e+07	5.2335e+07	1.82609e+07	1.99042e+07	1.70824e+07	1.97717e+07	2.14267e+07	3.63477e+07	3.03967e+07	2.81363e+07	3.12979e+07	3.07435e+07	2.51982e+07	3.42423e+07	2.94781e+07	2.70429e+07	2.28323e+07	2.29649e+07	4.48579e+07	1.54921e+07	4.93093e+07	2.48795e+07	3.75377e+07	3.56588e+07	2.24897e+07	1.13595e+07	4.85166e+07	2.50531e+07	1.52264e+07	1.31698e+07	1.09037e+07	4.8796e+07	2.36057e+07	2.91371e+07	1.19911e+07	2.27733e+07	2.86398e+07	4.50142e+07	3.85751e+07	2.20196e+07
POS5796	Desmosterol	13.457	385.348	[M+H]+	385.346	TRUE	1.06808e+07	909396	1.36711e+06	2.66221e+06	4.45167e+06	3.94671e+06	3.68263e+06	2.29958e+06	2.25775e+06	5.95484e+06	4.17279e+06	5.89356e+06	1.70076e+06	3.83229e+06	1.69992e+06	2.58251e+06	1.07038e+07	4.71172e+06	1.43647e+07	2.17944e+06	9.72018e+06	6.17482e+06	3.33227e+06	7.09498e+06	4.90419e+06	4.80909e+06	384972	1.05692e+06	4.09501e+06	4.10656e+06	4.68972e+06	1.28913e+07	2.0513e+06	1.96829e+07	7.44954e+06	8.30342e+06	5.51492e+06	1.06779e+07	5.63299e+06	470422	6.56842e+06	5.18594e+06	1.05052e+07
POS4070	Guanabenz	4.961	231.019	[M+H]+	231.02	TRUE	3.03005e+07	8.01025e+06	3.19392e+07	3.73666e+07	3.08419e+07	1.10021e+07	1.15253e+07	1.62004e+07	7.54073e+07	2.94731e+07	2.23906e+07	2.52254e+07	1.21889e+07	1.30513e+08	1.14353e+07	2.00565e+07	5.42916e+07	3.02769e+07	2.90541e+07	3.67668e+07	5.24107e+07	4.28943e+07	3.08365e+07	4.98215e+07	1.48915e+07	3.014e+07	2.00045e+07	4.4551e+07	5.20201e+07	5.91792e+07	5.43142e+07	4.09788e+07	3.99595e+07	2.66886e+07	1.08961e+07	3.94252e+07	2.10135e+07	3.29689e+07	1.46005e+08	6.99924e+07	7.55596e+07	3.89203e+07	2.59775e+07
POS7873	2-[3,21-dihydroxy-20-[3,4,5-trihydroxy-6-(hydroxymethyl)oxan-2-yl]oxydocosan-2-yl]oxy-6-(hydroxymethyl)oxane-3,4,5-triol	11.436	716.482	[M+2H]2+	716.479	TRUE	136116	48839.8	7.0589e+07	6.28555e+07	1.67487e+07	2.08143e+07	3.39037e+07	5.7962e+07	5.03172e+07	3.7178e+07	2.48687e+07	4.8571e+06	8.38282e+06	1.9015e+07	1.02788e+07	3.9048e+06	3.22803e+07	1.08489e+07	8.0997e+06	1.2411e+07	5.65049e+07	3.3258e+07	1.68945e+07	4.63814e+07	1.98257e+07	356954	2.13495e+07	3.33781e+07	1.81729e+07	3.91577e+07	2.43748e+07	5.63528e+07	5.6464e+07	4.70795e+07	2.01409e+07	3.94189e+07	3.90407e+07	7.02913e+07	5.64284e+07	5.17543e+07	8.21207e+07	8.49444e+06	2.63629e+07
POS1797	Isophorone	7.997	139.112	[M+H]+	139.112	TRUE	5.94417e+07	6.04199e+07	5.35958e+07	5.11454e+07	4.98452e+07	5.38957e+07	4.99989e+07	4.62765e+07	4.98773e+07	5.79762e+07	4.25584e+07	4.69511e+07	4.9864e+07	4.74222e+07	4.75214e+07	5.14736e+07	5.82438e+07	5.80479e+07	5.72555e+07	4.34431e+07	1.01161e+08	6.12922e+07	5.37275e+07	7.0933e+07	4.80271e+07	7.46837e+07	6.22257e+07	5.7386e+07	5.02118e+07	6.48923e+07	5.12789e+07	4.83316e+07	46854745	4.90034e+07	5.05048e+07	5.87777e+07	7.20157e+07	5.05114e+07	8.63237e+07	7.1502e+07	5.30726e+07	4.81523e+07	4.75753e+07
NEG9135	12 Hydroxy arachidonic acid	10.265	319.224	[M-H]-	319.228	TRUE	2.87474e+06	2.12527e+07	1.81672e+07	2.81407e+06	2.12189e+06	5.81564e+06	7.40111e+06	1.10457e+07	1.62408e+07	2.2736e+07	1.04235e+08	2.43389e+08	3.40334e+07	4.83288e+07	1.61534e+08	1.51025e+08	2.6703e+07	4.9645e+07	5.30777e+06	1.37237e+07	5.99458e+06	2.85719e+07	5.57287e+06	4.64176e+06	2.15965e+06	3.74928e+06	1.48062e+07	3.28995e+07	9.25983e+06	3.10241e+06	1.35166e+07	1.13628e+06	3.09467e+06	2.5725e+07	6.05195e+07	1.1684e+07	2.86414e+07	3.20699e+07	2.74403e+06	2.10393e+07	9.24592e+06	3.68267e+07	5.01946e+06
NEG6069	2,5-Dichlorobenzenesulfonic acid	14.061	224.918	[M-H]-	224.919	TRUE	1.26373e+07	9.66819e+06	5.70165e+06	1.3546e+07	6078982	1.7766e+07	1.31419e+07	6.60306e+06	5.91087e+06	9.90339e+06	1.18837e+07	7.0522e+06	6.52787e+06	5.5849e+06	1.01818e+07	8.08231e+06	9.50177e+06	1.12336e+07	8.60603e+06	7.11249e+06	7.60677e+06	9.07411e+06	1.78139e+07	8.69514e+06	4.09408e+06	5.52141e+06	7.78594e+06	1.8464e+07	1.28822e+07	4.2859e+06	7.75342e+06	9.74307e+06	1.2584e+07	1.30616e+07	5.29046e+06	1.13999e+07	5.86867e+06	9.85968e+06	2.01057e+07	1.18797e+07	4.70853e+06	6.31956e+06	7.90987e+06
NEG3833	N-Formylmethionine	5.389	176.035	[M-H]-	176.039	TRUE	1.0151e+06	6.38568e+06	7.8252e+06	6.61712e+06	1.3656e+06	8.80703e+06	6.01128e+06	1.08363e+06	1.65196e+06	636643	8.25456e+06	4.40688e+06	8.10095e+06	983870	5.8441e+06	5.43713e+06	5.29021e+06	1.11305e+06	6.90689e+06	7.01072e+06	4.62847e+06	1.58003e+06	2.59475e+06	920806	7.53644e+06	6.69128e+06	7.32415e+06	8.1762e+06	6.67094e+06	6.57175e+06	6.91853e+06	7.15373e+06	6.36842e+06	6.39508e+06	648916	625022	6.29353e+06	6.20925e+06	990347	3.50642e+06	1.27424e+06	8.0239e+06	8.02049e+06
NEG8898	Carnequinazoline A	7.786	310.16	[M-H]-	310.156	TRUE	4.33838e+06	3.06472e+06	1.85017e+06	1.6654e+06	2.21358e+06	2.65417e+06	1.56479e+06	4.08529e+06	2.3546e+06	1.89775e+06	3.55629e+06	2.21665e+06	3.1141e+06	2.12164e+06	1.41463e+06	2.27784e+06	1.96105e+06	1.5884e+06	2.36918e+06	2.57486e+06	2.11812e+06	2.60595e+06	2.07018e+06	2.33234e+06	2.21439e+06	1.99309e+06	3.04768e+06	4.27107e+06	4.12815e+06	1.4908e+06	4.45852e+06	2.19744e+06	4.89694e+06	4.14472e+06	5.88657e+06	3.79141e+06	2.73374e+06	3.02174e+06	1.30376e+07	2.75861e+06	4.94809e+06	3.89263e+06	2.27255e+06
NEG3982	Propylparaben	7.985	179.068	[M-H]-	179.071	TRUE	300692	43686.5	176622	278004	133657	311037	210128	446825	167766	228517	97055.5	360683	352404	354512	358086	215863	296173	231218	333608	307232	129010	177478	136056	589416	276652	133684	146334	315502	153126	54352.7	206442	57462.4	73678.7	60669.7	128276	185695	395148	408189	42443.4	1.36344e+06	102887	172856	227963
POS6850	Platycodigenin	10.196	521.345	[M+H]+	521.347	TRUE	4.3136e+07	5.57046e+07	4.42793e+07	1.37461e+08	4.08193e+07	5.6858e+07	1.36258e+08	1.88311e+08	8.30973e+07	1.10513e+08	7.79014e+07	4.45114e+07	1.54469e+08	8.90201e+07	1.06269e+08	5.14944e+07	2.05141e+08	1.41413e+08	7.67664e+07	1.46103e+08	1.65648e+08	5.30828e+07	1.60748e+08	5.96062e+07	3.87215e+07	7.21808e+07	1.46928e+08	6.05436e+07	6.58124e+07	1.35032e+08	2.09071e+08	7.10374e+07	4.82919e+07	6.04462e+07	1.56679e+08	3.12951e+08	2.32629e+08	4.36925e+07	1.79866e+08	5.0891e+07	5.84866e+07	4.09757e+07	6.72082e+07
POS6813	LPC(18:3)	9.338	518.324	[2M+H]+	518.325	TRUE	6.7536e+07	5.91849e+07	1.51026e+08	1.34669e+08	1.471e+08	1.64756e+08	8.51067e+07	2.28748e+08	9.61671e+07	1.57998e+08	1.01936e+08	2.7263e+07	1.97795e+08	2.03667e+08	3.79701e+07	1.16064e+08	2.25809e+08	1.058e+08	2.48151e+08	4.20611e+07	1.12253e+08	9.80622e+07	6.53551e+07	1.30145e+08	1.13937e+08	1.05946e+08	7.20773e+07	1.95494e+08	1.58061e+08	3.30234e+08	1.06149e+08	2.88861e+08	3.53342e+07	7.68416e+07	1.4366e+08	1.82894e+08	1.60534e+08	6.15234e+07	1.43558e+08	1.56063e+08	8.39651e+07	1.22848e+08	1.45777e+08
NEG11118	1-(3,4,5-trimethoxyphenyl)-1,2,3,4-tetrahydrobeta-carboline-3-carboxylic acid	11.361	427.154	[M-H]-	427.151	TRUE	4.03494e+06	2.33467e+06	1.65895e+06	2.12595e+06	602152	1.58703e+06	2.8013e+06	1.89065e+06	5.02722e+06	2.84858e+06	554721	5.54118e+06	952455	186568	1.41025e+06	1.18882e+06	2.59199e+06	1.77014e+06	1.43469e+06	3.60894e+06	1.1078e+06	2.07325e+06	1.49941e+06	1.54785e+06	1151490	903952	634956	2.14515e+06	3.95608e+06	4.37937e+06	6.68463e+06	4.40767e+06	7.71535e+06	2.34299e+06	1.44888e+06	712611	1.58983e+06	1.66816e+06	2.26181e+06	494413	1.69956e+06	1.78042e+06	730962
POS5850	Dioctyl phthalate	12.932	391.284	[M+H]+	391.284	TRUE	3.39403e+07	1.98708e+07	8.20232e+07	6.36936e+07	7.03241e+07	4.33561e+07	107639975	1.68865e+08	7.55142e+07	2.99367e+08	4.2391e+07	1.91591e+09	9.1791e+07	2.74526e+08	1.43679e+08	7.64346e+07	6.88649e+08	1.58698e+08	5.81891e+08	1.83094e+08	1.05506e+08	4.77348e+08	4.59244e+07	8.49718e+07	1.13242e+08	3.59151e+07	2.93995e+07	6.76467e+07	5.21925e+07	1.95586e+08	1.11408e+08	6.87135e+07	3.42806e+08	5.66653e+07	1.14593e+08	6.92698e+07	5.83871e+08	1.97102e+08	1.4013e+08	5.94524e+07	2.03956e+08	2.03373e+08	1.13426e+08
NEG1684	Isoleucine	3.753	130.085	[M-H]-	130.087	TRUE	1.28852e+07	7.43876e+06	4.75292e+06	6.22737e+06	2.97684e+07	4.32869e+06	9.99829e+06	9.5829e+06	2.88725e+06	1.18685e+07	1.15352e+07	4.74353e+06	8.06901e+06	2.48338e+07	7.67182e+06	3.60608e+06	4.46071e+06	6.24687e+06	2.48328e+07	7.51597e+06	5.32227e+06	1.11213e+07	3.27788e+07	4.75482e+06	3.789e+06	5.68529e+06	8.62627e+07	1.38419e+07	3.57812e+07	5.39427e+07	2.20802e+07	4.36195e+06	2.39583e+07	3.95666e+07	6.77786e+06	1.79525e+07	8.43742e+06	2.13979e+07	4.9111e+06	6.62899e+06	8.20455e+06	5.98472e+06	5.0027e+06
NEG13552	LPI(18:0)	9.786	599.315	[M-H]-	599.32	TRUE	648739	1.10989e+06	1.13193e+06	916696	1.92224e+06	1.01682e+06	4.17318e+06	2.74487e+06	2.87285e+06	1.93388e+06	2.07708e+06	2.09701e+06	2135616	1.94312e+06	771309	755218	877186	1.44672e+06	1.8785e+06	1.93075e+06	2.38479e+06	3.70919e+06	1.63547e+06	2.54818e+06	1.80096e+06	1.52945e+06	1.62625e+06	1.99016e+06	635730	1.03809e+06	1.78022e+06	4.69794e+06	1.72312e+06	2.46619e+06	2.50525e+06	2.51124e+06	1.32443e+06	4.15564e+06	2.20665e+06	1.11142e+06	2.1319e+06	649782	2.87342e+06
POS5580	Cortisone	7.423	361.202	[M+H]+	361.201	TRUE	1.25838e+07	1.69256e+07	1.49304e+07	1.42822e+07	1.28135e+07	6.67604e+06	1.16325e+07	1.34099e+07	1.58779e+07	9.26425e+06	1.07946e+07	1.13346e+07	1.25951e+07	6.69952e+06	1.09058e+07	1.21733e+07	1.71533e+07	5.2172e+06	1.4966e+07	1.18826e+07	1.78217e+07	1.63894e+07	1.11058e+07	1.57747e+07	4.42866e+06	1.87096e+07	1.16889e+07	7.17425e+06	3.3711e+06	1.27365e+07	1.29495e+07	1.40908e+07	7.76191e+06	1.6744e+07	8.23639e+06	1.81497e+07	1.26384e+07	5.5982e+06	9.78646e+06	7.51515e+06	1.22099e+07	7.77583e+06	1.17665e+07
POS4488	Prolylphenylalanine	5.714	263.139	[M+H]+	263.139	TRUE	2.17976e+07	4.08963e+07	2.11194e+07	2.15255e+07	2.50502e+07	1.1468e+07	3.97449e+07	1.35885e+07	1.93736e+07	1.46854e+07	1.97103e+07	1.65483e+07	1.97765e+07	2.21788e+07	2.54434e+07	2.53989e+07	3.07494e+07	1.74707e+07	2.66925e+07	3.08729e+07	2.51183e+07	2.92531e+07	1.4041e+07	1.65992e+07	1.58738e+07	67319252	2.37569e+07	1.25146e+07	1.31044e+07	2.49963e+07	3.61978e+07	1.89861e+07	1.92865e+07	2.40327e+07	1.20719e+07	1.93664e+07	2.67792e+07	2.12595e+07	1.47831e+07	1.58174e+07	1.43756e+07	2.84653e+07	1.18838e+07
NEG5468	3-Methoxytyrosine	13.557	210.075	[M-H2O-H]-	210.077	TRUE	2.70986e+07	1.68494e+07	1.12827e+07	1.29589e+07	2.48088e+07	1.19012e+07	9.98957e+06	7.55755e+06	8.49687e+06	2.25974e+07	9.92571e+06	1.04015e+07	1.07835e+07	2.01273e+07	1.92958e+07	8.1129e+06	1.77599e+07	1.62112e+07	9.87365e+06	1.18863e+07	9.36414e+06	2.49104e+07	1.49853e+07	1.24862e+07	1.36057e+07	1.48744e+07	2.20974e+07	2.26564e+07	2.89395e+07	9.86201e+06	1.52759e+07	1.58039e+07	1.92633e+07	2.50279e+07	2.22721e+07	1.60587e+07	2.96622e+07	3.16524e+07	2.5116e+07	19443890	2.09927e+07	9.38418e+06	1.89456e+07
POS5411	Histidyltryptophan	5.041	342.157	[M+H]+	342.156	TRUE	6750496	6.89148e+06	2.05332e+07	1.11548e+07	7.26202e+06	5.85632e+06	1.01518e+07	1.37094e+07	4.4955e+06	6.80753e+06	1.61015e+07	9.25652e+06	1.34254e+07	1.00222e+07	7.62686e+06	5.92646e+06	2.62525e+07	1.22315e+07	1.59902e+07	1.59666e+07	2.84494e+07	4.37545e+07	8.25528e+06	2.31233e+07	1.61923e+07	7.44512e+06	1.54332e+07	1.80073e+07	1.5707e+07	1.05517e+07	1.00349e+07	1.16254e+07	8.75838e+06	1.77194e+07	2.76625e+06	1.29091e+07	1.41577e+07	6.88621e+06	9.91315e+06	7.93307e+06	1.57944e+07	1.2488e+07	1.27803e+07
POS7383	3-methyl-2-(4-methyl-2-(4-oxo-4-(((5aS,6R,12S)-3,6,9-trimethyldecahydro-3H-3,12-epoxy[1,2]dioxepino[4,3-i]isochromen-10-yl)oxy)butanamido)pentanamido)pentanoic acid	6.59	611.357	[M+2H]2+	611.354	TRUE	31.78	72789	7.2385e+07	6.222e+07	5.20063e+07	3.67582e+07	4.41019e+07	8.52376e+07	7.31709e+07	7.87408e+07	9.36297e+07	8.99478e+07	3.48381e+07	3.82292e+07	6.93579e+07	7.02877e+07	6.60892e+07	3.24085e+07	3.50844e+07	2.35244e+07	7.71156e+07	1.02198e+08	2.59561e+07	8.1287e+07	3.2657e+07	31.78	5.41795e+07	5.81393e+07	5.73978e+07	1.24601e+08	3.57703e+07	7.40066e+07	6.98384e+07	5.3404e+07	7.57354e+07	5.57455e+07	1.2316e+08	9.52336e+07	5.81833e+07	6.75891e+07	7.72611e+07	3.66838e+07	5.30606e+07
NEG8526	Picein	6.948	297.094	[M-H2O-H]-	297.098	TRUE	771474	443723	764715	729308	407332	577894	632311	656952	305086	616659	144790	1.06025e+06	333093	647814	147247	161078	39800.8	1.20023e+06	179467	1.37554e+06	511813	449847	1.2172e+06	530406	468756	1.06268e+06	242560	576800	2.34904e+06	1.8512e+06	1.38946e+06	299664	1.62402e+06	595032	881845	648349	242856	328101	418451	484537	504082	577809	188476
NEG9749	Maltitol	7.597	345.142	[M-H]-	345.139	TRUE	651860	686584	27422.5	328904	476272	70200.4	52931.9	435568	671652	1.16584e+06	167674	1.90273e+06	48850.6	561501	25579.9	31.78	1.15416e+06	1.03677e+06	246592	444286	413824	1.14764e+06	506706	1.0512e+06	155895	63094.3	32402.8	492510	31.78	178761	37095.5	53637.4	263355	31.78	253866	22450.4	45635.9	695007	693628	35519.7	1.12012e+06	530552	31.78
POS6153	(2S)-N-[(2S)-1-[(2-amino-2-oxoethyl)amino]-4-methyl-1-oxopentan-2-yl]-1-[1-(4-methylphenyl)sulfonylpiperidine-4-carbonyl]pyrrolidine-2-carboxamide	9.289	429.282	[M+Na]+	429.286	TRUE	155915	2.61449e+06	3.4906e+08	2.98097e+08	2.41661e+08	2.03585e+08	2.00223e+08	3.66139e+08	3.01968e+08	2.99232e+08	6.32427e+08	2.67334e+08	4.42281e+08	5.2346e+08	3.46175e+08	2.53935e+08	8.77172e+08	3.87575e+08	6.0177e+08	3.84726e+08	5.23985e+08	5.94673e+08	2.40151e+08	4.38451e+08	5.25332e+08	6.35021e+06	3.98819e+08	2.32142e+08	3.19069e+08	6.42322e+08	2.47507e+08	5.21558e+08	3.30318e+08	2.70766e+08	2.60185e+08	2.41041e+08	4.87059e+08	3.36173e+08	2.89687e+08	2.20896e+08	3.30033e+08	4.4344e+08	4.50981e+08
NEG9956	PFSM-FSAA	1.877	355.965	[2M-H]-	355.964	TRUE	4.68557e+06	3.6881e+06	5.10449e+06	4.7839e+06	5.13895e+06	7.85567e+06	7.00914e+06	7.77145e+06	7.2632e+06	4.01021e+06	7.52745e+06	4.32988e+06	3.40469e+06	1.07344e+07	5.77958e+06	2.15954e+06	7.06571e+06	6.81929e+06	7.26078e+06	6.46211e+06	4.07685e+06	1.17124e+07	4.09305e+06	5.78775e+06	5.96724e+06	1.25389e+07	9.15992e+06	3.18681e+06	5.97002e+06	6.20246e+06	2948409	7.62491e+06	5.19955e+06	9.33993e+06	7.27559e+06	1.22497e+07	5.47774e+06	4.22179e+06	7.8519e+06	9.90479e+06	4.96932e+06	1.23479e+07	4.60421e+06
POS134	Tetrahydropyridine	0.692	84.0817	[M+H]+	84.0808	TRUE	1.36106e+08	1.34461e+08	1.57908e+08	1.62939e+08	1.28987e+08	1.50553e+08	1.53976e+08	1.87533e+08	1.63069e+08	1.30374e+08	1.78692e+08	1.68469e+08	1.58741e+08	1.65306e+08	1.58912e+08	1.44614e+08	1.90874e+08	1.39781e+08	1.76227e+08	1.43653e+08	1.85432e+08	1.69482e+08	1.22973e+08	1.89965e+08	1.30198e+08	1.76251e+08	1.33518e+08	1.40575e+08	1.19343e+08	1.60255e+08	1.17679e+08	1.14705e+08	1.49742e+08	1.31547e+08	1.14054e+08	1.32613e+08	1.44663e+08	1.28114e+08	1.45841e+08	1.0882e+08	1.23507e+08	1.26395e+08	9.7467e+07
POS4801	Dihydrosphingosine	13.396	284.295	[M+H-H2O]+	284.295	TRUE	1.23039e+08	4.73516e+07	2.55016e+08	1.49697e+08	1.39718e+08	1.1293e+08	3.76494e+08	7.18989e+08	1.83412e+08	1.29346e+08	7.60487e+07	1.98798e+08	8.47568e+07	2.94338e+08	3.28449e+08	1.56591e+08	2.17982e+08	1.78968e+08	1.28697e+08	2.01982e+08	1.68163e+08	2.05499e+08	9.27799e+07	2.06223e+08	6.15082e+07	4.21964e+07	1.30441e+08	2.28355e+08	1.11784e+08	3.29853e+08	1.36062e+08	2.09263e+08	1.88032e+08	1.66372e+08	1.37138e+08	2.2588e+08	352119537	1.13547e+08	2.35479e+08	2.2284e+08	2.5552e+08	2.9033e+08	8.05214e+07
NEG13792	2-[[7-Hydroxy-1-(4-hydroxy-3,5-dimethoxyphenyl)-3-(hydroxymethyl)-6,8-dimethoxy-1,2,3,4-tetrahydronaphthalen-2-yl]methoxy]-6-(hydroxymethyl)oxane-3,4,5-triol	5.037	627.233	[M-H]-	627.229	TRUE	10448.9	363670	212130	485937	244293	652629	254642	474644	953933	310411	1.3571e+06	745446	993006	1.90373e+06	936621	3.6898e+06	2.21472e+06	3.95312e+06	487925	1.98177e+06	349799	1.37706e+06	177778	1.41318e+06	676281	226589	214731	322970	178074	1.10687e+06	379823	354878	614393	609026	384476	891508	2.35825e+06	911243	1.74942e+06	1.09558e+06	251740	2.09794e+06	1.21457e+06
NEG7911	N-lactoyl-Tryptophan	6.593	275.1	[M-H]-	275.103	TRUE	66091.9	316087	557095	518215	1.3568e+06	1.63602e+06	933790	107467	142819	437436	1.74042e+06	4.29173e+06	1.81076e+06	1.82682e+06	3.57145e+06	2.2262e+06	1.0655e+06	1.59706e+06	1.1333e+06	918531	163064	674690	993521	2.00633e+06	1.12894e+06	1.22512e+06	1.72e+06	537780	829341	441741	610464	1.09343e+06	559003	835184	283866	773842	1.74014e+06	735643	1.31967e+06	1.1381e+06	947253	1.79611e+06	980555
NEG14336	PE(18:0/18:2)	11.087	742.533	[M-H]-	742.539	TRUE	3.58638e+06	3.17597e+06	5.71396e+06	2.39067e+06	4.66975e+06	4.99737e+06	2.17489e+06	2.33579e+06	4.45975e+06	4.49453e+06	2.82156e+06	3.29036e+06	4.74982e+06	5.92802e+06	4.43838e+06	8.14145e+06	7.91528e+06	2.00036e+06	2.77454e+06	1.87918e+06	4.88749e+06	4.50892e+06	3.46705e+06	5.42295e+06	4.63576e+06	7.26159e+06	3.2254e+06	1.88487e+06	4.90112e+06	2.88289e+06	3.83968e+06	3.18308e+06	2.7644e+06	5.61441e+06	5.6325e+06	3.21019e+06	5.39119e+06	2.2223e+06	2.0384e+06	1.86701e+06	6.39132e+06	3.76675e+06	5.62899e+06
POS4789	Hexaethylene glycol	5.461	283.176	[M+H]+	283.175	TRUE	1.94655e+07	19519840	4.76776e+08	4.16238e+08	3.79922e+08	1.92872e+08	2.61114e+08	4.39637e+08	4.41812e+08	3.47157e+08	3.26938e+08	2.63128e+08	2.15239e+08	2.0795e+08	2.47417e+08	2.38903e+08	3.71611e+08	2.26926e+08	3.14056e+08	2.20296e+08	3.54875e+08	4.45682e+08	1.61846e+08	3.04888e+08	2.72711e+08	2.446e+07	1.9976e+08	3.07779e+08	2.50209e+08	5.16919e+08	1.99405e+08	3.46557e+08	3.80942e+08	3.90916e+08	4.07094e+08	4.2368e+08	4.98195e+08	4.89822e+08	3.04794e+08	3.04475e+08	4.50609e+08	1.89434e+08	2.38239e+08
NEG1088	Erythronolactone	13.464	117.018	[M-H]-	117.019	TRUE	1.59572e+07	1.269e+07	3.37775e+07	2.72365e+07	3.1247e+07	1.34888e+07	1.36386e+07	2.55298e+07	2.80891e+07	1.28666e+07	1.44644e+07	1.12922e+07	1.48467e+07	1.31853e+07	1.81468e+07	1.0721e+07	1.42896e+07	2.3984e+07	1.28357e+07	1.28846e+07	1.18749e+07	1.9894e+07	1.75684e+07	1.94742e+07	8.69592e+06	3.466e+07	2.35557e+07	2.36266e+07	1.86638e+07	2.50877e+07	3.75567e+07	1.8112e+07	2.24514e+07	2.04518e+07	1.33091e+07	2.06185e+07	3.21262e+07	1.93107e+07	1.44355e+07	1.71929e+07	2.05118e+07	3.21017e+07	1.84511e+07
NEG14194	Paromomycin sulfate	9.755	712.252	[M-H]-	712.256	TRUE	5.14213e+06	2.28433e+06	3.23587e+06	3.44057e+06	371278	4.1701e+06	1.83749e+06	4.28796e+06	2.77033e+06	3.47788e+06	5.23489e+06	585143	2.16929e+06	4.18665e+06	1.65037e+06	2.14844e+06	2.22704e+06	1.93289e+06	3.49028e+06	2.91455e+06	3.15866e+06	2.9306e+06	2.92426e+06	1.45716e+06	3.02587e+06	2.28105e+06	3.46296e+06	3.07672e+06	3.63735e+06	2.27995e+06	3.03674e+06	3.52734e+06	2.20138e+06	2.59515e+06	2.39387e+06	3.3281e+06	2.02067e+06	2.40525e+06	3.03144e+06	3.06717e+06	2.49957e+06	1.61409e+06	2.14599e+06
POS5015	3-(6-hydroxy-2,5,7,8-tetramethyl-3,4-dihydro-2H-1-benzopyran-2-yl)propanoic acid	10.669	301.142	[M+H]+	301.141	TRUE	3.4109e+07	1.97537e+07	1.83381e+07	1.35057e+07	2.04081e+07	9.53217e+06	2.20882e+07	1.7517e+07	1.04607e+07	1.07699e+07	9.99619e+06	1.72233e+07	1.49637e+07	5.14978e+07	1.28619e+07	1.9249e+07	3.11912e+07	1.95014e+07	2.09052e+07	1.24564e+07	1.77842e+07	3.23492e+07	1.86358e+07	1.64946e+07	1.99986e+07	1.00996e+07	1.63437e+07	1.81673e+07	1.54506e+07	1.15973e+07	1.82393e+07	1.07941e+07	3.02934e+06	4.97849e+07	3.20083e+07	9.6679e+06	1.96564e+07	5.21332e+07	5.91861e+07	8.94753e+06	1.34731e+07	1.33765e+07	1.59693e+07
POS2970	2-(hydroxymethyl)quinazolin-4(3h)-one	0.742	177.062	[M+H]+	177.066	TRUE	5.25876e+07	4.70469e+07	5.1841e+07	5.76429e+07	7.56313e+07	5.18891e+07	5.43456e+07	5.9324e+07	5.56517e+07	4.74255e+07	1.06887e+08	1.36786e+08	8.1126e+07	1.08625e+08	1.29173e+08	1.01714e+08	1.13878e+08	7.06853e+07	8.70849e+07	6.95861e+07	9.95324e+07	9.95158e+07	5.16073e+07	1.03687e+08	6.00653e+07	7.54353e+07	7.84073e+07	6.95681e+07	6.22437e+07	6.58543e+07	5.54092e+07	4.27845e+07	5.12425e+07	4.17725e+07	5.59297e+07	6.33534e+07	8.86933e+07	6.89164e+07	6.24078e+07	5.8555e+07	5.25455e+07	7.87422e+07	4.98414e+07
POS2986	Sulforaphane	7.203	178.036	[M+H]+	178.035	TRUE	1.30173e+07	1.93383e+07	1.53457e+07	1.70881e+07	1.74415e+07	1.39306e+07	1.81587e+07	1.50766e+07	1.68903e+07	1.39286e+07	1.7343e+07	2.19467e+06	1.30131e+07	1.21941e+07	1.49834e+07	1.4954e+07	2.57165e+06	1.61674e+07	1.80399e+07	2.13722e+07	2.21236e+07	1.89123e+07	1.49617e+07	1.54273e+07	2.00644e+07	1.91391e+07	1.75348e+07	1.78368e+07	1.58049e+07	2.10115e+07	1.51144e+07	2.0215e+07	2.18648e+07	1.89382e+07	1.55146e+07	1.46509e+07	2.03557e+07	1.54692e+07	1.72648e+07	1.5934e+07	1.63098e+07	1.58901e+07	1.40189e+07
POS743	3-Ethylpyridine	4.879	108.081	[M+H]+	108.081	TRUE	4.29837e+07	4.14715e+07	4.06263e+07	3.78714e+07	4.31752e+07	4.12995e+07	4.51845e+07	4.0651e+07	4.41409e+07	4.08798e+07	3.09204e+07	3.54924e+07	3.81355e+07	3.78791e+07	3.61681e+07	4.10346e+07	4.65535e+07	4.03711e+07	4.97909e+07	3.38484e+07	5.12939e+07	4.5867e+07	3.96841e+07	2.67778e+07	3.3878e+07	5.81614e+07	4.15069e+07	4.46772e+07	3.7762e+07	5.25134e+07	4.75057e+07	4.27579e+07	4.5283e+07	5.47962e+07	4.717e+07	4.03956e+07	3.44885e+07	4.2681e+07	4.44884e+07	4.4732e+07	4.9775e+07	3.42674e+07	4.13744e+07
POS7149	13-Dodecan-2-yl-6-(1-hydroxyethyl)-3-(hydroxymethyl)-12-methyl-9-propan-2-yl-1-oxa-4,7,10-triazacyclotridecane-2,5,8,11-tetrone	6.157	564.36	[M+NH4]+	564.362	TRUE	3.86646e+06	1.98647e+06	8.91931e+08	5.51955e+08	4.539e+08	3.70516e+08	4.77748e+08	6.59711e+08	5.59041e+08	8.22301e+08	6.73266e+08	5.47844e+08	5.18926e+08	5.06115e+08	3.8146e+08	5.00645e+08	6.94817e+08	4.95938e+08	6.35672e+08	5.44813e+08	6.67522e+08	7.09404e+08	3.56003e+08	5.77067e+08	5.21476e+08	2.49846e+06	4.29636e+08	5.16249e+08	4.35893e+08	6.98815e+08	3.50276e+08	7.90473e+08	425842234	5.2138e+08	5.24179e+08	4.95403e+08	8.06418e+08	6.81092e+08	4.84088e+08	4.8359e+08	5.40086e+08	5.00754e+08	4.89848e+08
NEG6903	N-acetyltryptophan	6.561	245.09	[M-H]-	245.093	TRUE	2.23966e+06	1.47361e+06	1.98518e+06	1.48742e+06	2.51584e+06	1.90096e+06	2.44494e+06	1.01416e+06	2.27477e+06	3.13224e+06	1.19137e+06	3.497e+06	2.04807e+06	1.78576e+06	2.99298e+06	2.95526e+06	3.01169e+06	1.99419e+06	1.61227e+06	2.02835e+06	1.29693e+06	890397	3.46905e+06	2.49344e+06	2.29496e+06	2.23395e+06	3.86502e+06	1.99149e+06	1.76452e+06	818047	1.54369e+06	2.2137e+06	599078	1.72923e+06	1.21109e+06	1.69378e+06	2.17777e+06	1.464e+06	1.62606e+06	1.86855e+06	2.96377e+06	2.04214e+06	1.57768e+06
NEG8483	(Z)-13-Oxo-9-octadecenoic acid	10.918	295.224	[M-H]-	295.227	TRUE	3.30774e+06	5.37195e+06	3.09876e+06	3.85785e+06	3.2344e+06	2.79196e+06	2.5411e+06	5.68154e+06	3.74155e+06	2.30685e+06	4.10138e+06	2.2979e+06	1.87503e+06	1.52446e+06	2.1934e+06	1.99077e+06	2.07698e+06	4.58521e+06	5.07769e+06	7.56228e+06	2.90934e+06	4.20577e+06	4.03153e+06	2.79855e+06	2.24505e+06	1.66882e+06	3.36633e+06	3.6218e+06	2.93637e+06	6.34564e+06	4.21564e+06	4.40479e+06	3.20449e+06	5.77464e+06	5.0484e+06	4.11628e+06	3.66133e+06	6.24442e+06	2.88544e+06	4.57221e+06	7.19284e+06	1.52944e+06	1.40517e+06
NEG14511	PE(18:0/20:4)	11.078	766.541	[M-H]-	766.539	TRUE	961517	928514	791825	647058	926692	1.16768e+06	837754	1.83611e+06	924519	2.24792e+06	1.14714e+06	1.4372e+06	2.72893e+06	996608	777236	1.6993e+06	873559	1.1275e+06	2.1875e+06	642378	868760	1.74818e+06	2.84177e+06	1.69491e+06	1.78071e+06	788717	1.18388e+06	486185	439472	672960	945313	2.76574e+06	2.79267e+06	1.07916e+06	1.56705e+06	767749	1.41912e+06	942807	522850	661833	1.88897e+06	681304	1.52128e+06
NEG5073	Isoleucylalanine	4.918	201.121	[M-H]-	201.124	TRUE	3.31626e+06	1.83688e+06	1.90631e+07	5.33214e+06	1.31485e+07	1.30076e+07	4.52267e+06	5.08151e+06	1.38213e+07	1.5579e+06	159315	52635.7	2.40592e+06	98751.4	81154.6	81090.1	157904	137545	3.7445e+06	279127	1.41941e+06	3.05249e+06	5.25722e+06	77968.5	807393	9.16287e+06	7.79768e+06	6.81882e+06	4.55436e+06	2.96048e+06	5.55591e+06	6.48065e+06	1.02696e+07	1.59977e+07	291958	892067	148431	859915	7.69293e+06	532805	1.15483e+07	143941	6.23647e+06
POS4997	Dehydroabietamide	5.461	300.202	[M+NH4]+	300.199	TRUE	1.54896e+07	1.04777e+07	3.93802e+08	3.51243e+08	3.23012e+08	1.69063e+08	2.2279e+08	3.73881e+08	3.64294e+08	2.83566e+08	2.63451e+08	2.20022e+08	1.75629e+08	1.86062e+08	2.22132e+08	1.96339e+08	3.10429e+08	1.879e+08	2.59337e+08	1.94999e+08	3.09575e+08	3.77804e+08	1.44795e+08	2.69903e+08	2.44482e+08	1.29216e+07	1.72031e+08	2.63955e+08	2.15539e+08	4.35439e+08	1.65705e+08	2.99968e+08	3.32009e+08	3.22162e+08	3.33425e+08	3.49203e+08	4.08324e+08	3.99469e+08	2.55418e+08	2.61131e+08	3.74136e+08	1.53252e+08	1.99899e+08
POS7148	Fosinopril	9.333	564.308	[M+Na]+	564.308	TRUE	865258	1.63411e+06	5.1309e+06	4.22704e+06	1.00102e+06	106353	5.3337e+06	2.63251e+06	3.44704e+06	3.0077e+06	879774	923366	969425	1.22716e+06	948673	816636	1.26767e+07	2.73379e+06	3.99757e+06	1.9862e+06	5.14545e+06	379555	1.31027e+06	4.01412e+06	1.61628e+07	4.01659e+06	945080	6.28472e+06	1.75252e+07	1.09239e+07	1.96855e+07	1.86806e+06	2.7696e+06	5.24031e+06	1.67775e+06	1.16258e+06	3.31518e+06	1.28948e+06	1.33393e+07	3.38531e+06	3.4446e+06	4.91251e+06	2.97044e+06
NEG9589	9-methyl-8-{[3-(trifluoromethyl)phenyl]methylthio}hydropurin-6-one	5.322	339.053	[2M-H]-	339.053	TRUE	7.37774e+06	5.90474e+06	6.67032e+06	6.13689e+06	6.05926e+06	7.68845e+06	4.93798e+06	5.5559e+06	6.55395e+06	4.13704e+06	4.67052e+06	4.20817e+06	5.80023e+06	5.08165e+06	5.29175e+06	4.82654e+06	5.24681e+06	4.78144e+06	5.25165e+06	5.33299e+06	5.57266e+06	4.90991e+06	7.42741e+06	4.90726e+06	4.8554e+06	5.81731e+06	7.09434e+06	7.55389e+06	5.97951e+06	5.76256e+06	6.81177e+06	5.98436e+06	5.33504e+06	7.26537e+06	5.62389e+06	5.50419e+06	5.98978e+06	7.19619e+06	7.71681e+06	6.31474e+06	7.64512e+06	5.82242e+06	7.22458e+06
POS4464	Diaveridine	5.303	261.131	[M+H]+	261.135	TRUE	2.0176e+07	1.75855e+07	3.88867e+08	2.99766e+08	2.96319e+08	1.63984e+08	2.13672e+08	3.68963e+08	3.55746e+08	3.16206e+08	2.43533e+08	2.23269e+08	1.58943e+08	1.11948e+08	1.58353e+08	1.56891e+08	2.93621e+08	1.12692e+08	2.32538e+08	1.2589e+08	2.77755e+08	3.47302e+08	1.11615e+08	2.01765e+08	1.64887e+08	2.06093e+07	1.19304e+08	2.43984e+08	1.82205e+08	3.9385e+08	2.0255e+08	2.55483e+08	3.07829e+08	3.09083e+08	3.54133e+08	3.37204e+08	4.15374e+08	3.92723e+08	2.43758e+08	2.29509e+08	3.43605e+08	1.31658e+08	1.68454e+08
POS8024	PC(16:0/P-18:1)	11.165	744.588	[M+H-H2O]+	744.591	TRUE	3.35675e+07	3.67722e+07	3.80864e+07	1.37033e+07	2.17403e+07	4.19901e+07	3.53155e+07	5.1278e+07	6.93787e+07	3.6903e+07	2.47231e+07	3.32005e+07	3.96849e+07	8.51701e+07	6.48627e+07	6.02544e+07	4.7076e+07	2.26428e+07	2.15257e+07	1.91581e+07	2.13137e+07	2.73333e+07	3.13287e+07	1.04039e+07	2.10702e+07	3.32492e+07	5.55726e+07	2.21304e+07	1.02567e+07	4.6154e+07	3.35426e+07	1.42139e+07	1.35557e+07	8.83745e+07	8.57713e+07	6.10418e+07	5.43294e+07	3.24237e+07	3.84252e+07	1.78943e+07	2.31837e+07	3.156e+07	2.08743e+07
POS3282	1-Hydroxy-2,2,5,5-tetramethylpyrrolidine-3-carboxylic acid	2.603	188.129	[2M+H]+	188.128	TRUE	6.00715e+07	6.12923e+06	4.89268e+06	1.25013e+06	2.29829e+06	3.75593e+06	4.35818e+07	8.89788e+06	1.78735e+06	1.06851e+07	2.54941e+06	150413	1.51403e+06	6.53058e+06	312681	1.01819e+06	636692	5.34244e+07	8.03277e+06	2.3999e+07	3.31895e+07	1.40383e+07	2.63318e+07	1.67995e+06	843056	2.05707e+07	2.03345e+07	7.33292e+06	1.83562e+07	1.45068e+07	2.85557e+07	2.50761e+06	5.56907e+07	2.59804e+07	1.85608e+07	1.56676e+07	5.86249e+06	3.37834e+07	4.48321e+06	3.70622e+06	2.05086e+07	2.9282e+06	2.92069e+06
NEG385	Phosphoric acid	0.896	96.9667	[M-H]-	96.9696	TRUE	2.624e+07	2.40295e+07	2.52048e+07	2.17622e+07	1.96828e+07	2.70523e+07	2.22489e+07	2.12442e+07	3.06974e+07	2.39558e+07	1.55125e+07	7.36161e+07	2.10354e+07	2.31348e+07	2.71138e+07	4.46692e+07	3.74658e+07	1.68044e+07	3.49243e+07	2.45411e+07	1.63555e+07	1.8537e+07	3.55463e+07	1.7575e+07	2.54188e+07	2.12807e+07	2.49073e+07	2.47515e+07	2.50385e+07	1.9679e+07	2.87213e+07	2.53309e+07	2.04668e+07	2.80763e+07	2.06585e+07	2.1384e+07	2.0368e+07	2.59274e+07	2.48688e+07	2.64572e+07	3.06542e+07	1.89681e+07	1.82992e+07
NEG7408	1-(1-hydroxybutyl)-1,3,4,5,6,7-hexahydro-2-benzofuran-4,5,6,7-tetrol	7.389	259.116	[M-H]-	259.119	TRUE	1.3775e+06	2.67433e+06	220480	36460	72086.1	73113.6	52028	164481	151545	298852	258568	3.85304e+06	834201	403879	8.19607e+06	186147	456509	669963	254651	926965	179604	115184	120585	434184	51487.9	1.67465e+06	143424	390848	165213	270743	24954.4	358527	103863	215549	166013	36937.8	429033	289659	145606	692639	263160	627179	316149
NEG14938	PC(15:0/20:5)	9.562	824.537	[M-H]-	824.543	TRUE	2.01032e+06	1.17713e+06	723402	1.78865e+06	2.32459e+06	4.85093e+06	1.60245e+06	2.11146e+06	1.20792e+06	1.04508e+06	1.16657e+06	684644	1.00194e+06	1.40195e+06	781517	426237	783788	691797	853427	1.05324e+06	1.17564e+06	1.24848e+06	324432	278275	554573	1.55788e+06	2.25818e+06	1.22262e+06	902696	956989	756643	819212	1.2383e+06	1.85264e+06	886516	616640	409402	1.63498e+06	3.93992e+06	2.4955e+06	2.40366e+06	518089	1.02666e+06
POS2721	Xylose	5.002	168.09	[M+H]+	168.087	TRUE	6.311e+07	5.30354e+07	3.84914e+07	7.80513e+07	7.84816e+07	7.03895e+07	6.682e+07	6.75748e+07	7.56772e+07	7.67397e+07	9.96638e+07	9.03672e+07	7.72688e+07	9.57039e+07	1.05984e+08	9.64983e+07	1.04097e+08	8.64404e+07	6.17447e+07	8.26245e+07	1.01769e+08	8.38719e+07	5.56546e+07	1.12653e+08	7.64149e+07	9.85118e+07	8.42858e+07	7.33641e+07	6.29106e+07	9.40196e+07	6.59322e+07	6.53655e+07	5.71794e+07	5.56372e+07	5.1282e+07	6.02533e+07	9.37581e+07	7.02732e+07	8.66912e+07	7.28544e+07	7.30355e+07	9.74088e+07	6.9781e+07
POS298	Dimethylethanolamine	6.325	90.0922	[M+CH3OH+H]+	90.0919	TRUE	2.44972e+06	3.54709e+06	3.62994e+06	3.2925e+06	2.04417e+06	3.1757e+06	3.96994e+06	3.19847e+06	2.89896e+06	6.1316e+06	3.58552e+06	4.96702e+06	4.62778e+06	3.05393e+06	2.33688e+06	2.10664e+06	5.2759e+06	4.73564e+06	4.99837e+06	4.27794e+06	8.8887e+06	3.94665e+06	4.15764e+06	4661722	5.56792e+06	1.39585e+07	2.69087e+06	2.23321e+06	2.5441e+06	4.54273e+06	2.86566e+06	3.26162e+06	6.44269e+06	4.05539e+06	3.80601e+06	5.7832e+06	2.6505e+06	3.02695e+06	3.46954e+06	4.49244e+06	2.69539e+06	4.49851e+06	3.93015e+06
POS6491	LPE(18:2)	9.514	478.294	[M+H]+	478.293	TRUE	2.88993e+07	2.55818e+07	3.83146e+07	3.14882e+07	3.99875e+07	4.33423e+07	3.08494e+07	5.89932e+07	3.50395e+07	3.93763e+07	3.256e+07	3.63792e+07	4.64743e+07	4.57657e+07	4.13293e+07	3.75594e+07	1.08773e+08	5.9513e+07	1.00352e+08	3.3018e+07	3.91809e+07	3.97846e+07	2.94941e+07	4.47268e+07	2.65169e+07	2.77401e+07	3.60188e+07	4.71168e+07	2.70902e+07	6.76453e+07	2.60424e+07	6.37723e+07	3.63476e+07	4.65465e+07	3.55332e+07	5.2339e+07	5.97827e+07	4.98481e+07	2.54015e+07	3.46136e+07	3.17606e+07	3.04272e+07	2.59858e+07
NEG6802	Uridine	2.859	243.059	[M-H]-	243.062	TRUE	1.40221e+08	117104652	1.09756e+08	1.44546e+08	1.04615e+08	1.46928e+08	1.58164e+08	1.08489e+08	1.81918e+08	2.14265e+08	1.46181e+08	1.12027e+08	1.18707e+08	1.54494e+08	1.16602e+08	1.04877e+08	2.44184e+08	1.65103e+08	8.71625e+07	2.08128e+08	1.80676e+08	2.2061e+08	1.14101e+08	1.31549e+08	1.26115e+08	6.92781e+07	1.04694e+08	2.33181e+08	1.35071e+08	1.61391e+08	1.56836e+08	1.15475e+08	2.23005e+08	2.41631e+08	1.56999e+08	1.91494e+08	1.83647e+08	6.9992e+07	1.11829e+08	2.16975e+08	1.34258e+08	2.06507e+08	1.3292e+08
POS7607	Calenduloside E	6.655	655.383	[M+2H]2+	655.382	TRUE	31.78	11600.6	7.23287e+07	6.4137e+07	5.11687e+07	3.6232e+07	4.50123e+07	8.35322e+07	7.39158e+07	7.3557e+07	1.01932e+08	8.85753e+07	4.3617e+07	4.57687e+07	6.47184e+07	6.97779e+07	8.45614e+07	4.21892e+07	4.94437e+07	3.42196e+07	7.2105e+07	9.46712e+07	2.72229e+07	7.73809e+07	4.14371e+07	31.78	5.71356e+07	7.53496e+07	5.93171e+07	1.35558e+08	4.20493e+07	8.52172e+07	7.47608e+07	5.37341e+07	7.29319e+07	5.5853e+07	1.26345e+08	9.49656e+07	6.00819e+07	5.36715e+07	7.78339e+07	4.83077e+07	6.21878e+07
POS2046	Deoxycarnitine	0.957	146.118	[M+H]+	146.118	TRUE	1.3867e+08	1.46033e+08	1.19474e+08	1.5161e+08	1.9145e+08	1.34214e+08	1.00528e+08	1.79004e+08	1.16502e+08	1.30986e+08	1.22784e+08	8.60099e+07	1.21093e+08	1.37264e+08	1.51361e+08	1.15134e+08	1.67658e+08	1.40254e+08	2.26719e+08	1.69054e+08	2.16995e+08	1.473e+08	1.09006e+08	1.55739e+08	1.13032e+08	2.86418e+08	1.36958e+08	1.73093e+08	1.04944e+08	2.17937e+08	1.54983e+08	1.37786e+08	2.06478e+08	1.59798e+08	1.43038e+08	7.72064e+07	1.0092e+08	1.59193e+08	1.11468e+08	6.73902e+07	1.21783e+08	1.32162e+08	9.60713e+07
POS3240	Tributylamine	6.678	186.222	[M+H]+	186.222	TRUE	9.53195e+07	8.46448e+07	5.97002e+07	5.66937e+07	7.51776e+07	7.55772e+07	7.17984e+07	5.8697e+07	6.45685e+07	6.26367e+07	3.85398e+07	5.41801e+07	4.62004e+07	5.52653e+07	6.03668e+07	6.61319e+07	6.59615e+07	6.5579e+07	7.56471e+07	6.4698e+07	8.14853e+07	7.82238e+07	7.27153e+07	8.21418e+07	5.65038e+07	1.07893e+08	5.38426e+07	5.9045e+07	6.07654e+07	4.98495e+07	6.9452e+07	5.12161e+07	4.8403e+07	6.42746e+07	6.19212e+07	6.81726e+07	5.65516e+07	5.90551e+07	6.64923e+07	5.07982e+07	6.43948e+07	5.8143e+07	6.07683e+07
NEG3227	2-Hydroxycinnamic acid	5.439	163.037	[M-H]-	163.04	TRUE	4.39573e+06	3.28589e+06	6.116e+06	5.14027e+06	5.96434e+06	6.37027e+06	3.46775e+06	3.8467e+06	4.298e+06	3.63427e+06	3.48724e+06	2.82615e+06	3.90611e+06	3.62604e+06	5.30429e+06	3.66431e+06	2.39857e+06	3.34702e+06	5.03789e+06	3.02145e+06	4.25163e+06	4.00905e+06	5.17423e+06	4.38272e+06	4.07803e+06	4.23584e+06	3.29184e+06	5.17344e+06	3.06828e+06	4.37431e+06	3.75408e+06	3.39588e+06	3.69436e+06	4.13036e+06	4.38897e+06	3.94291e+06	3.57694e+06	4.10619e+06	3.72654e+06	4.58133e+06	6.41402e+06	4.63465e+06	3.88759e+06
POS2503	2-(4-aminotetrahydro-2H-pyran-4-yl)acetic acid	8.688	160.094	[M+H]+	160.097	TRUE	8.50213e+06	1.02604e+07	2.41533e+07	2.5575e+07	2.88372e+07	1.88221e+07	2.02857e+07	4.09867e+07	2.11964e+07	1.49486e+07	1.40137e+07	8.6695e+06	1.71544e+07	2.37178e+07	9.04823e+06	2.89455e+07	1.94589e+07	1.87818e+07	1.54237e+07	2.68055e+07	2.73343e+07	1.89875e+07	3.44887e+07	4.22976e+07	1.83869e+07	4.17558e+07	1.85564e+07	1.51509e+07	3.74868e+07	3.59471e+07	1.68033e+07	1.55213e+07	2.35332e+07	1.52197e+07	1.9568e+07	1.53893e+07	1.90638e+07	2.13638e+07	1.58083e+07	2.71246e+07	2.39431e+07	2.50499e+07	2.01726e+07
NEG1911	PFOH-perfluoroalkyl_alcohol	13.79	134.985	[M-H]-	134.987	TRUE	3.68631e+06	1.49527e+06	2.72799e+06	2.57294e+06	2.63989e+06	2.79143e+06	2.64654e+06	1.94593e+06	1.58948e+06	2.79957e+06	1.95135e+06	2.08057e+06	1.5466e+06	2.33997e+06	2.14676e+06	2.06791e+06	2.67415e+06	1.69423e+06	2.65085e+06	2.71753e+06	2.36578e+06	3.0415e+06	2.56086e+06	2.18758e+06	3.01148e+06	1.376e+06	1.89452e+06	2.70156e+06	2.50481e+06	1.51992e+06	1.19365e+06	2.18512e+06	2.21958e+06	2.30791e+06	2.36652e+06	2.33003e+06	2.45789e+06	2.84302e+06	1.24065e+06	1.65669e+06	2.94494e+06	1.53188e+06	2.74523e+06
NEG3927	Fusaric acid	4.884	178.084	[M-H]-	178.087	TRUE	3.13746e+06	1.99031e+06	2.50487e+06	2.28261e+06	2.34606e+06	2.74025e+06	1.49965e+06	1.97407e+06	2.48619e+06	1.58863e+06	1.8776e+06	1.93336e+06	1.99165e+06	1.89929e+06	2.92344e+06	3.00986e+06	1.03885e+06	1.76566e+06	2.35109e+06	1.22962e+06	1.18686e+06	1.95766e+06	2.68971e+06	798144	402045	2.42196e+06	2.49855e+06	2.93663e+06	2.81007e+06	1.88465e+06	2.54854e+06	2.75465e+06	2.52313e+06	3.46886e+06	2.21938e+06	2.32262e+06	1.0173e+06	3.82915e+06	2.53894e+06	1.50284e+06	3.7233e+06	860982	3188343
NEG9136	15-Hydroxy-5,8,11,13-Eicosatetraenoic acid	10.991	319.224	[M-H]-	319.228	TRUE	255960	1.22183e+06	698237	123746	173314	382537	390536	916305	999845	829322	3.2169e+06	2.34693e+07	2.22495e+06	3.17855e+06	4.04936e+06	8.39647e+06	1.86263e+06	1.73443e+06	662309	804686	220836	816654	358276	459097	97902.1	200072	424314	1.13624e+06	701263	336447	745909	251498	188290	2.09761e+06	2.06379e+06	253550	562659	1.68615e+06	106095	506983	339708	1.12415e+06	335819
POS3392	4-(Butylamino)benzoic acid	5.19	194.118	[M+Na]+	194.118	TRUE	3.7562e+07	4.27386e+07	2.99742e+07	3.51953e+07	3.72145e+07	4.01508e+07	3.95007e+07	4.24251e+07	3.94099e+07	2.45448e+07	3.83491e+07	2.12719e+07	2.93716e+07	3.31116e+07	3.15581e+07	3.28132e+07	2.79464e+07	3.30361e+07	4.8714e+07	3.5818e+07	6.5793e+07	3.13218e+07	3.72663e+07	5.69386e+07	4.53467e+07	3.91106e+07	3.89455e+07	2.53443e+07	4.0568e+07	2.98546e+07	4.03655e+07	3.19688e+07	4.00484e+07	4.10333e+07	3.26155e+07	3.35771e+07	4.24756e+07	3.50481e+07	3.40457e+07	3.72517e+07	4.81192e+07	3.97697e+07	4.44494e+07
POS4475	3-Hydroxyisovalerylcarnitine	4.902	262.165	[M+H]+	262.165	TRUE	2.22692e+07	3.75638e+07	2.76611e+07	4.74771e+07	3.5042e+07	2.93889e+07	3.35542e+07	2.57197e+07	2.90317e+07	3.71641e+07	4.50467e+07	3.86962e+07	6.71093e+07	5.03455e+07	41215293	2.18802e+07	1.09108e+08	6.1437e+07	5.36365e+07	8.5111e+07	4.84924e+07	1.57659e+08	3.9048e+07	5.66634e+07	5.85071e+07	4.29798e+07	4.98453e+07	3.34415e+07	4.94623e+07	6.17884e+07	2.99165e+07	1.61923e+07	5.20098e+07	2.22482e+07	2.39875e+07	2.51278e+07	6.81657e+07	3.44366e+07	3.16457e+07	3.99447e+07	3.2592e+07	5.61749e+07	2.35916e+07
NEG11282	5a-Cholestane-3a,7a,12a,25-tetrol	12.407	435.344	[M-H]-	435.347	TRUE	2.94673e+06	1.28343e+06	1.72914e+06	2.47461e+06	2.39786e+06	3.81371e+06	6.27076e+06	3.67638e+06	988668	2.10296e+06	4.78391e+06	1.95123e+06	5.35515e+06	4.12957e+06	2.16727e+06	2.41762e+06	2.44973e+06	3.63482e+06	2.2631e+06	6.98255e+06	2.61876e+06	4.61115e+06	6.66262e+06	3.28662e+06	1.49797e+06	1.12178e+06	2.80013e+06	2.78899e+06	2.16279e+06	9.64184e+06	755227	3.63958e+06	7.57368e+06	2.4224e+06	2.03357e+06	4.18258e+06	3.20308e+06	3.08579e+06	3.36236e+06	1.24635e+06	6.68994e+06	6.21001e+06	825239
NEG5957	N-Acetyltyrosine	5.491	222.074	[M-H]-	222.077	TRUE	2.04802e+06	922949	1.51442e+06	1.3679e+06	2.85523e+06	1.29402e+06	1.0742e+06	1.29684e+06	1.79504e+06	2.34818e+06	701918	3.75555e+06	1.45394e+06	1.79092e+06	2.07613e+06	2.49657e+06	2.22026e+06	2.10295e+06	1.83271e+06	1.50246e+06	1.19166e+06	711265	2.32521e+06	1.90323e+06	1.07429e+06	1.16848e+06	1.82686e+06	1.26509e+06	1.18505e+06	973509	863286	974476	898165	1.30076e+06	1.96633e+06	1.99456e+06	1.36029e+06	1.36813e+06	1.93028e+06	1.5082e+06	1.79606e+06	1.4705e+06	1.29298e+06
POS4331	1-Deoxy-1-morpholino-D-fructose	1.61	250.129	[M+CH3OH+H]+	250.129	TRUE	291040	1.5487e+06	4.24137e+06	2.24848e+06	879829	1.09558e+06	2.47281e+06	4.0645e+06	118056	2.06759e+07	1.16983e+07	270085	2.51828e+06	3.0095e+07	8.74545e+06	8.47363e+06	1.11992e+07	9.03179e+06	1.80509e+06	1.79675e+07	3.16709e+06	1.6036e+07	1.08718e+06	3.85485e+06	1.20439e+07	3.33008e+06	9.69799e+06	2.75925e+06	1.12841e+06	1.88498e+07	2.28525e+06	152672	2.17342e+06	1.92966e+06	3.47065e+06	3.24463e+06	3.91757e+07	4.63851e+06	307235	7.40412e+06	1.49557e+06	2.62893e+07	1.88006e+06
POS562	3-Hexanone	0.597	101.097	[M+H]+	101.096	TRUE	2.01611e+07	2.57171e+07	1.39743e+07	2.00259e+07	2.81868e+07	1.92651e+07	2.04327e+07	1.39465e+07	3.57515e+07	3.17092e+07	2.3443e+07	1.86385e+07	1.4446e+07	8.93713e+06	2.09568e+07	2.78128e+07	2.00832e+07	2.19408e+07	2.00051e+07	1.69993e+07	2.41655e+07	2.85003e+07	1.17436e+07	1.52346e+07	1.8053e+07	1.39956e+07	1.64651e+07	6.53546e+06	1.98847e+07	2.58157e+07	9.27932e+06	1.37118e+07	2.53919e+07	1.52452e+07	8.84879e+06	2.42692e+07	1.85084e+07	2.46861e+07	1.48987e+07	1.36355e+07	2.24452e+07	9.58645e+06	2.35764e+07
POS2881	Glycylproline	1.383	173.093	[M+H]+	173.092	TRUE	6.50475e+06	3.45528e+06	8.22281e+06	3.33268e+06	7.44796e+06	6.83122e+06	1.2133e+06	2.78966e+06	3.55813e+06	3.7533e+06	4.58089e+06	178547	4.73959e+06	3.35828e+06	2.25084e+06	1.62747e+06	2.18075e+06	4.23452e+06	2.84892e+07	2.88881e+06	4.06982e+06	4823467	7.86447e+06	4.07596e+06	1.57349e+06	1.05155e+07	1.63773e+07	6.79515e+06	9.95905e+06	3.87209e+07	4.38031e+06	4.79118e+07	5.45988e+06	1.41814e+07	6.04339e+06	7.6122e+06	7.14315e+06	5.97096e+06	7.48729e+06	4.3593e+06	5.58043e+06	3.53933e+06	3.46523e+06
POS2776	Furoylglycine	0.775	170.043	[M+Na]+	170.045	TRUE	7.77497e+06	1.71487e+07	1.88569e+07	5.65132e+06	8.68895e+06	1.69373e+07	1.51669e+07	1.96884e+07	1.45858e+07	2.11391e+07	5.39107e+07	6.75185e+07	6.34792e+06	4.21833e+07	6.4235e+07	6.89313e+07	4.32333e+07	3.26112e+07	7.76239e+06	7.90863e+06	3.02362e+07	3.2199e+07	5.8761e+06	4.26439e+07	1.71086e+07	1.95968e+07	1.93365e+07	1.58811e+07	1.60736e+07	1.37167e+07	1.81398e+07	1.04821e+07	5.36315e+06	1.38531e+07	2.45465e+07	5.65605e+06	2.82606e+07	7.49152e+06	1.34526e+07	2.94508e+07	5.51037e+06	3.32239e+07	5.33805e+06
NEG6799	Pidotimod	5.012	243.048	[M-H]-	243.045	TRUE	52019	2.26193e+06	2.84328e+06	300609	46415.7	3.22827e+06	2.87546e+06	6349.85	32575.2	3244.61	422370	58227.8	1.0481e+06	40005.9	374433	760698	1.35331e+06	11571.3	43135.6	390926	1.80689e+06	390960	597152	3141.54	654010	457249	2.36545e+06	1.02457e+06	8.18884e+06	1.14446e+06	4.15744e+06	1.13802e+06	3.80517e+06	1.16789e+06	18744.8	25321.6	1.93937e+06	485269	7728.56	846247	37722.5	924597	734069
NEG9330	Cyclohexane-1,2-dicarboxylic mono carboxyisooctyl ester	8.574	327.177	[M-H]-	327.181	TRUE	592276	616665	1186798	155109	418496	938382	152327	450922	206900	523485	365917	501515	708376	176641	600388	546581	205127	498280	145360	809658	412165	264975	317418	578399	253617	302878	1.35737e+06	558298	87507.5	606881	350432	520459	565318	241967	726233	583774	375416	653072	709217	199331	389549	719949	961635
NEG4469	3-Dehydroquinic acid	2.677	189.037	[M-H]-	189.04	TRUE	1.14686e+07	1.6026e+07	1.35796e+07	1.42781e+07	8.20491e+06	1.5685e+07	1.33195e+07	5.94183e+06	8.36547e+06	4.03614e+06	1.07103e+07	1.11645e+07	1.10998e+07	8.1394e+06	1.63902e+07	1.47737e+07	1.44555e+07	2.7806e+06	4.20394e+06	1.61473e+07	1.91558e+07	7.50822e+06	9.62839e+06	4.03801e+06	1.15007e+07	7.5093e+06	1.90684e+07	1.0838e+07	1.19821e+07	7.28122e+06	1.49736e+07	5.52837e+06	8.06469e+06	1.37423e+07	9.24828e+06	7.40366e+06	1.2842e+07	1.90086e+07	1.2181e+07	1.43978e+07	9.43421e+06	2.6255e+07	1.93917e+07
NEG12018	LPE(18:1)	10.168	478.289	[M-H]-	478.294	TRUE	2.54335e+07	3.43589e+07	5.94811e+07	6.28606e+07	5.31198e+07	6.29067e+07	4.37481e+07	7.21322e+07	2.29566e+07	5.19238e+07	7.64858e+07	3.35198e+07	6.13341e+07	7.40214e+07	5.50229e+07	4.7827e+07	4.69882e+07	3.72883e+07	1.02589e+08	5.18304e+07	4.21234e+07	3.95824e+07	4.29124e+07	6.62154e+07	2.95882e+07	2.97719e+07	4.84526e+07	5.94145e+07	5.12477e+07	8.03486e+07	3.93839e+07	7.33085e+07	3.14364e+07	6.65191e+07	4.83394e+07	7.23978e+07	7.82306e+07	6.53801e+07	3.63955e+07	3.68669e+07	5.85806e+07	6.44126e+07	4.39218e+07
POS3730	Altretamine	8.391	211.17	[M+H]+	211.167	TRUE	2.66236e+07	2.29443e+07	1.82691e+07	1.79226e+07	2.16882e+07	2.17616e+07	1.8639e+07	2.59874e+07	2.17049e+07	2.22324e+07	2.79028e+07	4.42606e+07	2.07551e+07	1.82723e+07	1.62913e+07	2.26956e+07	4.41559e+07	1.8655e+07	2.41119e+07	2.18989e+07	27833751	2.46536e+07	1.84909e+07	2.70151e+07	1.78408e+07	2.75605e+07	2.58923e+07	2.71863e+07	2.7707e+07	2.49819e+07	3.08581e+07	2.09482e+07	2.69534e+07	2.30168e+07	2.83846e+07	2.15153e+07	2.28857e+07	2.34505e+07	3.82714e+07	1.76184e+07	2.22168e+07	2.49879e+07	1.83179e+07
POS6758	BiakamideA,B	8.768	512.268	[M+H]+	512.271	TRUE	8.4981e+06	1.22439e+07	3.82104e+06	8.90924e+06	1.1249e+07	7.57641e+06	6.12625e+06	1.80095e+07	1.01472e+07	7.10792e+06	1.69476e+07	6.34543e+06	8.0256e+06	1.146e+07	1.13363e+07	9.20989e+06	3.60407e+06	9.73982e+06	7.25484e+06	1.45556e+07	7.87142e+06	2.65391e+07	1.22951e+07	2.00726e+07	5.9437e+06	1.1757e+07	2.20598e+07	1.25428e+07	9.75836e+06	1.27732e+07	1.02097e+07	3.99695e+06	6.49345e+06	1.24352e+07	1.31183e+07	2.24003e+07	1.13215e+07	1.39093e+07	1.19874e+07	1.52776e+07	1.98944e+07	2.39067e+07	7.98182e+06
POS3456	Cyclo(Pro-Val)	5.716	197.129	[M+H]+	197.128	TRUE	1.89288e+07	1.56155e+07	5.26047e+07	2.61999e+07	2.72778e+07	5.18316e+07	2.38321e+07	1.94308e+07	2.33683e+07	3.38548e+07	4.1874e+07	5.65592e+07	7.8044e+07	3.06967e+07	5.08516e+07	3.62769e+07	2.73387e+07	5.21757e+07	4.42547e+07	5.36874e+07	2.99002e+07	1.84622e+07	2.61238e+07	5.08988e+07	5.78599e+07	4.58261e+07	1.08065e+08	4.4112e+07	4.11138e+07	3.89742e+07	1.51585e+07	1.7297e+07	3.65541e+07	3.20489e+07	3.05816e+07	2.19769e+07	1.74042e+07	4.02007e+07	2.58261e+07	3.04737e+07	4.19631e+07	5.09737e+07	2.70197e+07
POS2988	2-Benzimidazolecarbamic acid	0.837	178.059	[M+CH3OH+H]+	178.061	TRUE	6.68879e+07	5.9118e+07	7.6069e+07	7.79998e+07	7.28593e+07	6.48437e+07	5.26058e+07	5.34072e+07	7.12685e+07	4.49964e+07	5.33638e+07	6.35894e+07	7.76656e+07	5.75257e+07	6.5038e+07	6.72429e+07	8.12779e+07	4.13278e+07	8.78547e+07	4.03159e+07	7.4358e+07	7.3793e+07	3.05195e+07	7.30471e+07	5.57724e+07	6.15096e+07	8.23788e+07	6.57009e+07	5.85797e+07	5.56749e+07	5.65125e+07	6.3889e+07	4.35639e+07	4.42289e+07	4.14293e+07	4.98821e+07	7.32042e+07	4.73121e+07	7.89976e+07	6.10918e+07	60215751	5.82094e+07	6.74603e+07
POS3296	Trimethyllysine	0.822	189.16	[M+H]+	189.16	TRUE	2.61511e+07	8.82471e+07	2.5979e+07	4.31821e+07	3.52316e+07	2.16129e+07	2.98661e+07	2.43751e+07	3.07224e+07	3.63625e+07	2.40147e+07	2.08134e+07	2.66195e+06	4.09481e+07	2.5253e+07	2.5668e+07	4.38506e+07	1.58043e+07	3.97921e+07	3.29358e+07	4.12728e+07	4.13013e+06	2.26416e+07	4.69397e+07	1.45083e+07	7.39825e+07	5.84877e+07	2.87073e+07	6.39689e+07	3.32034e+07	5.24467e+07	2.77277e+07	2.18915e+07	3.95558e+07	1.72268e+07	2.58896e+07	2.41964e+07	6.78548e+07	4.26489e+07	1.91742e+07	1.23968e+07	2.73954e+07	2.87513e+07
NEG9463	3-(benzimidazol-2-ylthiomethyl)-4-methoxybenzaldehyde	2.667	333.048	[M-H]-	333.047	TRUE	1.53166e+07	1.68028e+07	5.50966e+06	2.56259e+06	1.87353e+06	1.0959e+06	1.54257e+07	4.84169e+06	5.95941e+06	2.78848e+06	1.46411e+06	4.64988e+06	2.41661e+06	2.21543e+06	2.76352e+06	1.42855e+06	3.23383e+06	2.30792e+07	3.6099e+06	1.14104e+07	1.17985e+07	1.61071e+07	1.86009e+07	1.55755e+06	2.15905e+06	6.13887e+06	3.95599e+06	2.32429e+06	1.29113e+07	5.39509e+06	2.1111e+07	3.04844e+06	2.09005e+07	1.01229e+07	9.13587e+06	3.85149e+06	894658	1.08698e+07	3.7289e+06	1.82493e+06	1.02117e+07	2.01423e+06	1.06344e+06
POS1489	Dibutylamine	5.582	130.16	[M+Na]+	130.159	TRUE	2.59514e+09	2.8783e+09	2.36606e+09	2.26918e+09	2.67656e+09	2.62487e+09	2.65621e+09	2.13554e+09	2.43905e+09	2.37086e+09	2.01485e+09	2.13695e+09	2.45169e+09	2.3167e+09	2.23866e+09	2.57133e+09	2.78368e+09	2.5505e+09	2.95935e+09	2.84769e+09	3.36273e+09	3.19492e+09	2.40658e+09	3.27944e+09	2.4377e+09	3.85313e+09	2.7825e+09	2.60419e+09	2.56542e+09	3.20182e+09	2.76611e+09	2.41848e+09	2.43819e+09	2.42345e+09	2.29598e+09	2.4926e+09	2.15194e+09	2.09159e+09	2.53608e+09	2.44081e+09	2.44735e+09	2.29101e+09	2.49873e+09
NEG7850	NCGC00381200-01_C11H16O5_	6.765	273.095	[M-H]-	273.098	TRUE	31.78	31.78	30925.6	69797.8	28749.1	40326.8	31.78	31.78	31.78	91958.7	1.17583e+06	3.84355e+06	123178	73950.2	1.83928e+06	601799	664306	165368	113993	185611	31.78	377428	31.78	219460	184423	31.78	179797	146969	29397.8	260412	192243	816613	31.78	31.78	31.78	34808.7	559187	75084.4	170423	86504.6	27103.1	413005	515814
POS6344	LPE(16:0)	9.944	454.294	[M+H]+	454.293	TRUE	4.52783e+07	3.21273e+07	7.41459e+07	7.93359e+07	6.8373e+07	7.72334e+07	6.68697e+07	1.42076e+08	3.96205e+07	5.56708e+07	6.60114e+07	1.49407e+08	8.47816e+07	8.57073e+07	1.13369e+08	1.2232e+08	2.94653e+08	9.16848e+07	8.1166e+07	6.57549e+07	5.42874e+07	7.14917e+07	4.73452e+07	8.04179e+07	4.16053e+07	2.90993e+07	5.56954e+07	9.71569e+07	6.39836e+07	9.43119e+07	8.89725e+07	1.16598e+08	7.41804e+07	4.54562e+07	7.94939e+07	7.84985e+07	1.27001e+08	5.4878e+07	6.8051e+07	5.46585e+07	4.95195e+07	7.05724e+07	8.93011e+07
POS873	Imidazole-4-acetaldehyde	1.087	111.056	[M+H]+	111.056	TRUE	2.01663e+07	2.0145e+07	2.2542e+07	1.83561e+07	3.2101e+07	2.28341e+07	1.9471e+07	3.14458e+07	1.30183e+07	1.10203e+07	1.09492e+07	1.47893e+07	1.27607e+07	1.82831e+07	1.6837e+07	2.884e+07	1.93113e+07	1.56014e+07	1.50756e+07	4.0987e+07	3.64169e+07	2.40276e+07	1.37892e+07	4.51487e+07	2.80837e+07	3.37316e+07	2.08827e+07	2.99502e+07	2.07897e+07	6.41999e+07	4.78016e+07	2.44119e+07	1.56009e+07	2.26737e+07	3.06888e+07	1.23055e+07	3.65701e+07	2.7459e+07	2.32303e+07	1.56812e+07	1.99104e+07	2.1007e+07	1.74031e+07
NEG569	2-Aminoisobutyric acid	0.87	102.053	[M-H]-	102.056	TRUE	1.93718e+06	3.04501e+06	3.93718e+06	3.40356e+06	3.73978e+06	2.94125e+06	4.89694e+06	3.78809e+06	3.19247e+06	3.73928e+06	1.13099e+07	1.82542e+07	5.06785e+06	6.34388e+06	1.46495e+07	1.2516e+07	7.69296e+06	6.65712e+06	3.04407e+06	6.53277e+06	5.32096e+06	6.77841e+06	3.78847e+06	7.191e+06	3.13395e+06	1.8529e+06	4.51558e+06	3.39045e+06	3.16169e+06	2.34703e+06	3.66127e+06	1.57906e+06	1.93936e+06	3.09253e+06	4.89018e+06	5.08573e+06	5.12641e+06	6.18298e+06	2.21604e+06	7.54193e+06	2.83749e+06	7.43842e+06	3.8651e+06
NEG6443	3,7-Bisaboladiene-2,8-dione	10.154	233.152	[M-H]-	233.154	TRUE	8.01455e+07	8.22681e+07	1.05215e+08	8.84348e+07	7.97974e+07	8.62068e+07	7.12352e+07	6.87904e+07	8.04216e+07	6.58562e+07	6.63916e+07	3.62293e+07	7.38316e+07	6.37046e+07	5.43086e+07	5.78618e+07	4.00179e+07	6.76109e+07	8.56319e+07	6.74287e+07	7.24736e+07	8.56392e+07	6.51104e+07	7.13194e+07	7.52005e+07	5.35129e+07	7.97691e+07	7.92513e+07	7.39826e+07	7.80503e+07	7.3216e+07	7.86596e+07	1.0552e+08	1.18186e+08	6.61949e+07	4.127e+07	6.66496e+07	7.53503e+07	7.06132e+07	7.79974e+07	8.73408e+07	6.66928e+07	7.11955e+07
NEG9325	7-Hydroxy-6-methyl-8-ribityl lumazine	8.012	327.094	[M-H2O-H]-	327.094	TRUE	4.15535e+06	2.45126e+06	4.48012e+06	5.67179e+06	5.02878e+06	4.16411e+06	3.6689e+06	3.76917e+06	3.2316e+06	3.10918e+06	3.48994e+06	2.26139e+06	2.70927e+06	3.27065e+06	2.94186e+06	2.55945e+06	1.91649e+06	3.86496e+06	4.38405e+06	4.18652e+06	4.81982e+06	3.90757e+06	3.31213e+06	3.94574e+06	2.88481e+06	2.95939e+06	3.99037e+06	4.64711e+06	3.10307e+06	3.1138e+06	3.14771e+06	3.11239e+06	4.3704e+06	3.95876e+06	3.20401e+06	3.42146e+06	2.87838e+06	3.14393e+06	2.12621e+06	3.58038e+06	3.8581e+06	3.87309e+06	3.38512e+06
POS4495	6,10,14-Trimethyl-5,9,13-pentadecatrien-2-one	13.448	263.238	[M+H]+	263.237	TRUE	9.25871e+06	580134	6.30498e+06	1.05661e+07	1.14736e+07	1.0098e+07	2.20109e+07	1.29139e+07	5.70108e+06	7.00398e+06	3.06234e+07	1.35955e+07	2.90454e+07	6.93509e+06	2.13258e+07	1.35077e+07	3.0274e+07	9.53449e+06	2.98424e+07	1.41934e+07	2.45385e+07	3.16028e+07	1.54776e+07	1.23462e+07	1.19915e+07	1.22533e+06	3.2947e+06	1.01591e+07	3.46366e+06	1.61466e+07	3.32036e+06	1.30456e+07	3.3663e+07	1.45225e+07	6.52798e+06	4.88142e+06	3.91873e+07	7.54549e+06	2.27754e+07	2.47836e+06	5.65245e+06	4.08365e+07	5.56507e+06
NEG6396	Ethyl 2,3-dioxo-1,4-dihydroquinoline-4-carboxylate	5.144	232.062	[M-H]-	232.062	TRUE	7400.26	2.39352e+06	2.61585e+06	2.3031e+06	2.3453e+06	3.41223e+06	2.15955e+06	2.589e+06	3.70671e+06	29381.9	814173	999563	3.00027e+06	3.58667e+06	3.4358e+06	432471	269553	103782	304905	2.4111e+06	2.94653e+06	2.40165e+06	3.09864e+06	3.2252e+06	2.61437e+06	256036	3.4191e+06	3.28953e+06	3.18065e+06	2.73408e+06	3.3487e+06	3.22768e+06	2.78089e+06	257181	3.98379e+06	2.91157e+06	706533	313433	4.03658e+06	3.65447e+06	81989.9	516128	774577
POS2692	Phthalic acid	9.816	167.034	[M+H]+	167.034	TRUE	31.78	31.78	3.89058e+06	2.76348e+06	3.34429e+06	620500	5.26934e+06	7.44624e+06	3.39438e+06	1.5882e+07	5.76608e+06	4.02215e+08	1.56628e+07	4.3119e+07	1.57147e+08	1.77042e+07	6.81189e+07	3.52014e+07	6.49925e+06	4.51739e+07	8.50627e+06	2.77686e+07	4.16585e+06	1.78358e+07	1.00619e+07	31.78	31.78	266939	819154	2.12563e+06	274812	396706	1.90416e+07	3.17616e+06	6.42283e+06	1.88307e+06	6.61714e+07	2.03867e+07	9.07143e+06	8.67007e+06	7.20678e+06	6.48604e+07	4.34323e+06
POS1974	Tripropylamine	5.731	144.175	[M+H]+	144.175	TRUE	2.41321e+09	2.2998e+09	1.88674e+09	1.96359e+09	2.1669e+09	2.06285e+09	2.11364e+09	1.91185e+09	2.13666e+09	2.04662e+09	1.57085e+09	1.771e+09	2.03014e+09	1.83574e+09	1.7838e+09	2.03941e+09	2.29967e+09	1.93771e+09	2.3615e+09	2.28585e+09	2.68794e+09	2.67001e+09	2.25753e+09	2.61988e+09	1.97001e+09	3.21804e+09	2.29315e+09	2.09625e+09	1.87568e+09	2.18193e+09	2.26657e+09	1.81971e+09	1.9873e+09	2.04971e+09	1.95639e+09	1.99011e+09	1.95893e+09	1.97582e+09	2.11111e+09	2.05344e+09	1.88632e+09	1.96666e+09	2.1082e+09
POS4630	Lauryldiethanolamine	7.93	274.274	[M+H]+	274.274	TRUE	3.62046e+08	3.32239e+08	4.00214e+08	2.61776e+08	2.9434e+08	3.97747e+08	6.57245e+08	1.25018e+09	7.65052e+08	5.98452e+08	6.96861e+08	2.2411e+09	9.53807e+08	2.06768e+09	5.35696e+09	1.51524e+09	5961533982	1.17959e+09	2.10313e+09	1.64372e+09	1.49492e+09	2.38869e+09	1.12154e+09	1.85784e+09	1.15174e+09	5.9123e+08	4.01185e+08	4.74468e+08	4.3415e+08	5.7545e+08	4.9328e+08	3.50411e+08	3.09864e+08	4.48877e+08	3.65735e+08	5.02685e+08	4.22493e+08	6.292e+08	1.11719e+09	6.74111e+08	7.84992e+08	1.55689e+09	1.54344e+09
POS6483	Ulipristal	9.263	476.279	[M+H]+	476.279	TRUE	2.33234e+06	1.27151e+06	9.01266e+06	9.96892e+06	5.59286e+06	1.18183e+07	600806	1.8235e+07	257563	4.63236e+06	3.24561e+06	560161	1.94651e+07	7.75253e+06	4.15913e+06	2.65557e+06	9.45576e+06	4.50882e+06	1.11212e+07	4.34047e+06	4.53558e+06	4.09753e+06	1.45143e+06	8.99689e+06	2.729e+06	5.30712e+06	3.39154e+06	1.32197e+07	6.78967e+06	3.54008e+07	440376	3.50368e+07	2.47847e+06	4.16402e+06	1.3837e+07	9.92213e+06	5.56617e+06	7.11848e+06	4.19658e+06	3.51262e+06	1.47553e+06	5.96812e+06	9.23666e+06
NEG6075	PFCA-unsaturated	1.529	224.977	[M-H]-	224.979	TRUE	3.69306e+07	4.86795e+07	3.78097e+07	1.36328e+07	3.37889e+07	3.42844e+07	6.42164e+07	4.67283e+07	3.60687e+07	3.99745e+07	1.84701e+07	3.54689e+06	1.3227e+07	9.91862e+06	7.68983e+06	1.80022e+07	2.02397e+07	1.72266e+07	6.79789e+06	8.17439e+06	2.81602e+07	2.60242e+07	1.52952e+07	2.79088e+07	1.82922e+07	2.94816e+07	2.47057e+07	2.10908e+07	2.96592e+07	2.32602e+07	3.70952e+07	4.87555e+07	3.66756e+07	4.26547e+07	1.39256e+07	5.19913e+07	6.51605e+06	6.71227e+07	9.07536e+06	2.36881e+07	1.94145e+07	1.70437e+07	3.7921e+07
NEG10389	methyl 6-(3-bromo-4-hydroxy-5-methoxyphenyl)-3,4-dimethyl-2-oxo-1,3,6-trihydro pyrimidine-5-carboxylate	2.601	383.027	[M-H2O-H]-	383.025	TRUE	4.43977e+06	4.47462e+06	2.54073e+06	852481	758862	873349	5.19715e+06	1.56992e+06	2.41986e+06	1.16548e+06	313796	542698	818501	692316	448358	943510	1.59788e+06	4.69851e+06	1.17163e+06	4.3008e+06	5.16943e+06	3.75679e+06	6.49443e+06	1.90981e+06	822787	2.8985e+06	2.03173e+06	725128	5.23897e+06	2.46738e+06	4.58953e+06	744941	7.98862e+06	3.0248e+06	2.91158e+06	1.5976e+06	1.75988e+06	5.04014e+06	1.59867e+06	616372	4.48318e+06	1.26583e+06	357746
POS5481	Icos-19-Ene-1,2,4-Triol	8.496	346.333	[M+NH4]+	346.332	TRUE	2.8544e+06	6.4926e+06	4.61839e+06	2.17822e+06	834949	927745	1.10076e+07	3.7014e+07	1.12886e+07	7.95268e+06	1.54065e+07	1.14377e+08	2.25098e+07	1.48473e+08	2.90218e+08	8.41988e+07	3.29116e+08	4.24918e+07	1.30233e+08	7.73217e+07	7.68952e+07	1.48145e+08	3.96511e+07	7.22589e+07	2.74921e+07	7.96433e+06	692129	5.12234e+06	2.19893e+06	3.31254e+06	1.05431e+07	7.67466e+06	1.10828e+06	9.36845e+06	1.64096e+06	1.628e+06	5.01931e+06	1.41671e+07	2.75499e+07	1.40623e+07	1.60071e+07	7.64411e+07	6.69582e+07
POS2993	1,2,3,4-Tetrahydroisoquinoline-3-carboxylic acid	5.397	178.086	[M+H]+	178.086	TRUE	2.22476e+07	5.32512e+06	2.67644e+06	2.47771e+06	5.10843e+06	7.27707e+06	2.40966e+07	1.00556e+07	1.54733e+06	1.48332e+07	4.37875e+06	1.16653e+07	1.73244e+06	7.34937e+06	853956	1.05814e+06	1.44229e+06	3.97857e+07	1.22823e+07	2.15116e+07	2.05993e+07	1.63609e+07	3.19961e+07	2.4039e+06	1.04574e+06	1.94656e+07	1.54092e+07	5.4259e+06	2.04903e+07	1.13971e+07	2.30395e+07	1.07842e+06	2.37407e+07	1.68256e+07	1.97095e+07	1.86714e+07	4.50172e+06	1.2288e+07	2.14267e+06	3.21689e+06	1.89716e+07	3.32163e+06	1.0864e+06
NEG8874	Octadeca-2,4-dienedioic acid	11.646	309.204	[M-H2O-H]-	309.207	TRUE	2.96231e+06	2.7221e+06	3.11147e+06	1.73297e+06	561707	730357	1.90918e+06	1.51782e+06	382132	1.6499e+06	427838	701154	927281	226242	1.63635e+06	629857	986586	1.46174e+06	1.54074e+06	2.2093e+06	1.33255e+06	1.34212e+06	1.71524e+06	716745	518430	206015	1.07789e+06	1.49461e+06	959302	3.40887e+06	1.31547e+06	1.49716e+06	3.3203e+06	2.17753e+06	1.14259e+06	390125	986130	620856	708244	302102	809528	846339	297567
POS2245	cis-Dihydrocarvone	8.426	153.128	[M+H]+	153.127	TRUE	3.01508e+07	3.77728e+07	2.65005e+07	4.29796e+07	2.75995e+07	2.27582e+07	3.2636e+07	2.00982e+07	5.9781e+07	2.10664e+07	2.15292e+07	2.97876e+07	3.41394e+07	3.75754e+07	1.78256e+07	4.63408e+07	3.91226e+07	3.83181e+07	6.32652e+07	3.43996e+07	7.10861e+07	3.25045e+07	2.4779e+07	3.95668e+07	2.22781e+07	3.42939e+07	3.54065e+07	2.67987e+07	4.12708e+07	4.7774e+07	3.77643e+07	3.95311e+07	1.80253e+07	1.92222e+07	2.60262e+07	4.10619e+07	2.92724e+07	3.14511e+07	2.36851e+07	3.00118e+07	3.34746e+07	41354074	2.63338e+07
NEG8485	18-Hydroxyoctadecadienoic acid	10.012	295.225	[M-H]-	295.228	TRUE	3.44274e+06	4.60463e+06	4.53866e+06	4.54771e+06	4.56458e+06	4.46318e+06	3.81955e+06	5.32585e+06	4.07549e+06	5.24766e+06	6.45626e+06	1.04852e+07	4.29731e+06	3.59992e+06	6.81871e+06	5.14788e+06	7.84998e+06	5.49394e+06	9.44566e+06	9.05629e+06	3.37154e+06	5.25556e+06	3.5902e+06	2.65136e+06	4.04554e+06	2.51625e+06	3.45398e+06	2.74394e+06	4.5468e+06	1.16858e+07	4.53619e+06	6.06075e+06	6.62219e+06	4.39379e+06	6.48732e+06	5.38844e+06	7.71309e+06	6.61637e+06	4.77398e+06	3.49361e+06	8.26474e+06	3.12041e+06	3.32055e+06
POS1117	Betaine	0.887	118.087	[M+H]+	118.086	TRUE	2.32263e+09	1.74404e+09	2.25306e+09	2.86524e+09	3.52702e+09	2.1128e+09	2.23983e+09	1.87667e+09	1.85729e+09	1.96981e+09	1.57636e+09	1.46024e+09	1.57955e+09	1.82126e+09	1.46133e+09	1.27342e+09	2.08198e+09	2.10068e+09	2.2158e+09	1.66916e+09	2.18324e+09	2.88458e+09	1.88686e+09	3.13634e+09	1.85503e+09	3.00045e+09	2.83711e+09	2.49012e+09	1.52973e+09	4.31219e+09	2.373e+09	1.9762e+09	1.83305e+09	1.94307e+09	2.99001e+09	2.3468e+09	1.82657e+09	1.12465e+09	2.96842e+09	2.13927e+09	3.73717e+09	1.72763e+09	2.38745e+09
NEG4233	7-Oxabicyclo(2.2.1)heptane-2,3-dicarboxylic acid, (1R,2S,3R,4S)-rel-	7.238	185.043	[M-H]-	185.046	TRUE	106819	31.78	67235.7	108948	111411	55077.5	25768	40177.5	90066.1	409353	750578	4.97128e+06	254198	447023	3.42848e+06	595033	373189	770977	102086	464678	247733	278283	284334	923972	95251.7	58872.7	298616	150332	125393	200870	68236.2	181924	68486.1	67322.6	172261	90096.2	249062	245772	75803.8	187918	60433.8	568180	198344
POS4328	Clothianidin	1.445	250.014	[M+H]+	250.016	TRUE	9.59858e+07	7.16788e+07	48203618	4.2083e+07	1.1688e+08	3.13844e+07	5.08656e+07	5.62533e+07	5.1142e+07	3.96474e+07	3.69175e+07	4.0078e+07	4.15964e+07	7.2117e+07	5.22032e+07	5.93042e+07	2.78116e+07	3.65361e+07	3.1551e+07	2.31453e+07	3.89304e+07	3.71751e+07	1.07706e+07	1.23793e+07	1.33747e+07	6.04757e+07	2.38672e+07	2.10825e+07	1.74897e+07	2.77375e+07	1.20015e+07	1.12881e+07	1.47127e+07	1.52952e+07	1.37947e+07	7.66898e+06	1.65869e+07	8.78814e+06	2.47193e+07	1.7506e+07	1.16169e+07	7.70744e+06	6.17429e+06
POS3090	Camellimidazole E	12.665	181.109	[M+CH3OH+H]+	181.108	TRUE	1.96745e+06	271693	405402	782612	1.79553e+06	1.27228e+06	1.65318e+06	1.57368e+06	2.77474e+06	784380	3.19024e+06	810269	1.91992e+06	4.46771e+06	8.86675e+06	3.28298e+06	256806	5.41076e+06	4.35571e+06	1.37519e+06	4.10987e+06	4.66931e+06	1.50322e+06	1.07186e+06	3.20681e+06	4.0936e+06	2.22376e+06	1.41029e+06	4.10775e+06	3.25778e+06	3.7484e+06	1.07552e+07	2.83691e+06	4.636e+06	1.17159e+06	7.89819e+06	9.34009e+06	2.23708e+06	1.20265e+07	4.54731e+06	3.43832e+06	4.0512e+06	2.09492e+06
POS8061	PE(P-18:0/20:4)	11.172	752.557	[M+H]+	752.559	TRUE	1.87783e+07	2.14153e+07	1.91209e+07	1.21748e+07	1.1172e+07	1.37319e+07	2.23344e+07	8.88167e+06	2.35476e+07	1.02129e+07	8.94289e+06	1.34877e+07	2.07939e+07	1.81812e+07	1.4243e+07	4.57646e+07	9.73255e+06	1.53708e+07	2.30447e+07	1.44175e+07	9.03198e+06	1.8671e+07	1.82886e+07	4.29428e+07	6.54609e+06	4.51105e+07	5.81041e+07	6.61399e+06	1.08607e+07	1.56623e+07	1.33107e+07	3.71126e+07	1.37059e+07	6.16489e+07	8.52242e+07	3.39531e+07	7.82637e+06	6.15303e+06	1.3824e+07	1.49088e+07	1.36011e+07	1.008e+07	1.51972e+07
NEG13332	Procyanidin B2	5.355	578.141	[M-H]-	578.142	TRUE	436203	1.39639e+06	1.6877e+06	1.18637e+06	1.31497e+06	1.701e+06	810170	1.20323e+06	1.21521e+06	1.08058e+06	2.1272e+06	1.65852e+06	1.4962e+06	1.38165e+06	1.71301e+06	1.45991e+06	1.6071e+06	2.15471e+06	2.84508e+06	1.03119e+06	1.02059e+06	909555	839002	1.22351e+06	1.74757e+06	1.66852e+06	892122	1.36593e+06	1.00141e+06	947006	1.24366e+06	1.4828e+06	727028	1.18174e+06	1.02808e+06	873825	1.9093e+06	920458	962850	1.04092e+06	1.6107e+06	1.89867e+06	1.44888e+06
POS3792	6-hydroxyoct-1-enoylglycine	1.605	216.123	[M+H]+	216.124	TRUE	1.31544e+07	9.40198e+06	4.84612e+06	7.80038e+06	1.17014e+07	3.96245e+06	2.31185e+07	7.45081e+06	2.15303e+06	2.22452e+07	6.54734e+06	282604	4.94715e+06	1.26399e+07	2.57774e+06	5.53123e+06	455915	9.80542e+07	4.67566e+06	1.75573e+07	2.12744e+06	1.88026e+07	2.48989e+07	1.30879e+06	2.70841e+06	1.25587e+07	2.25341e+07	1.42794e+07	1.0249e+07	2.05099e+07	5.04242e+07	764855	5.3454e+07	2.60756e+07	1.26832e+07	2.77517e+07	1.17104e+07	2.88325e+07	2.84774e+06	2.02399e+06	1.83833e+07	4.05769e+06	8.89854e+06
NEG2648	Vanillin	5.593	151.037	[M-H]-	151.04	TRUE	2.41549e+06	518364	735788	1.06834e+06	582042	1.23071e+06	1.11211e+06	703825	608944	616325	740755	1.42519e+06	451724	482939	1.54887e+06	810124	890869	446021	778044	665374	697439	830406	555537	816429	766789	802783	1.07469e+06	697232	4.99398e+06	1.26738e+06	459847	456192	684051	996267	1.38778e+06	6.70058e+06	2.01214e+06	538479	566757	980251	1.02314e+06	251812	591292
NEG11222	3alpha,7alpha-Dihydroxycoprostanic acid	11.737	433.326	[M-H]-	433.332	TRUE	5.95856e+06	4.59284e+06	2.91536e+06	2.53755e+06	6.34786e+06	5.22036e+06	8.63679e+06	1.28749e+07	1.93465e+06	4.67396e+06	1.50975e+07	2.58756e+06	1.08374e+07	5.68593e+06	6.54652e+06	6.05168e+06	4.4911e+06	8.17576e+06	6.36326e+06	1.86624e+07	5.18357e+06	1.25574e+07	8.22985e+06	5.42731e+06	7.90375e+06	1.70372e+06	1.23017e+07	5.48662e+06	4.52776e+06	4.42959e+06	1.0326e+06	4.86267e+06	1.14726e+07	3.29129e+06	6.05468e+06	5.53508e+06	8.85984e+06	7.42664e+06	1.04358e+07	5.15348e+06	6.17091e+06	1.59252e+07	4.03321e+06
NEG11942	Ganoderiol A	12.156	473.359	[M-H2O-H]-	473.363	TRUE	3.16389e+07	1.80237e+07	5.24237e+07	27669754	2.71903e+07	2.22226e+07	3.07763e+07	4.45453e+07	1.32505e+07	2.31299e+07	2.05031e+07	1.70052e+07	3.41845e+07	2.99552e+07	1.04073e+07	7.02764e+06	1.73316e+07	1.04865e+07	9.39916e+06	6.1396e+07	2.71315e+07	3.03941e+07	4.62759e+07	6.56574e+06	1.9114e+07	9.29297e+06	5.62029e+07	5.79321e+07	8.67831e+06	1.60084e+07	1.51079e+07	3.08796e+07	1.03755e+07	3.53025e+07	4.035e+07	3.02495e+07	3.92039e+07	3.48103e+07	2.78007e+07	1.35213e+07	1.14859e+07	3.2627e+07	8.20485e+06
NEG4294	2-Keto-6-acetamidocaproate	11.699	186.076	[M-H]-	186.077	TRUE	1.71014e+07	1.95822e+07	2.6766e+07	2.21946e+07	2.43345e+07	2.08703e+07	1.79912e+07	2.90049e+07	4.15185e+07	2.50052e+07	1.08099e+07	2.61918e+07	5.00656e+07	2.56257e+07	1.33266e+07	3.20553e+07	1.82481e+07	3.92879e+07	1.25723e+07	3.19586e+07	1.75678e+07	4.39703e+07	3.12037e+07	1.79244e+07	2.29837e+07	2.66582e+07	2.61945e+07	2.60035e+07	5.13175e+07	5.80306e+07	3.022e+07	2.53619e+07	2.919e+07	4.09427e+07	3.00464e+07	2.60133e+07	2.34586e+07	3.49307e+07	2.8236e+07	4.45596e+07	3.11903e+07	1.33645e+07	2.70349e+07
NEG11448	Chartarlactam I	9.039	446.219	[M-H]-	446.218	TRUE	3.36392e+06	3.66609e+06	6.62364e+06	5.46074e+06	4.65721e+06	5.99583e+06	4.67686e+06	9.07812e+06	4.67356e+06	3.53918e+06	3.97802e+06	1.88861e+06	5.82543e+06	5.11144e+06	5.37977e+06	3.23965e+06	1.07971e+06	3.27611e+06	5.9132e+06	4.28207e+06	4.4565e+06	8.28102e+06	5.23532e+06	5.75898e+06	2.42169e+06	980129	6.49023e+06	7.72091e+06	4.05585e+06	5.58601e+06	3.83964e+06	3.81461e+06	3.18437e+06	5.73596e+06	6.29568e+06	8.4432e+06	3.59229e+06	6.18807e+06	4.60411e+06	4.41831e+06	5.65125e+06	5.97693e+06	4.48147e+06
NEG2338	Adipic acid	5.372	145.048	[M-H]-	145.051	TRUE	1.10774e+08	1.03387e+08	1.00804e+08	9.68849e+07	9.89618e+07	1.1048e+08	9.54287e+07	9.92051e+07	1.02425e+08	8.76328e+07	8.9722e+07	7.4962e+07	9.92705e+07	8.98446e+07	8.53057e+07	8.84441e+07	9.08466e+07	8.87139e+07	1.01921e+08	1.05707e+08	1.06117e+08	1.09481e+08	1.15498e+08	9.64645e+07	9.38578e+07	9.16362e+07	9.65782e+07	1.06755e+08	9.31348e+07	1.15159e+08	9.99222e+07	1.00629e+08	1.07341e+08	1.20425e+08	9.35526e+07	9.23922e+07	8.54211e+07	9.85074e+07	1.06207e+08	9.91379e+07	1.18608e+08	8.54591e+07	1.03375e+08
NEG11034	Bufalin	9.997	421.219	[M-H]-	421.215	TRUE	31.78	31.78	80031.1	159682	191132	31.78	234638	65854	95997.1	429343	43825.5	1.50706e+06	317283	714193	848876	453026	914589	923102	685675	1.9255e+06	720855	1.89812e+06	395490	758849	594618	31.78	79649.7	31.78	246869	31.78	54469.5	102414	44722.6	31.78	235499	184796	635968	444587	83314.6	1.54771e+06	215516	610745	955659
POS76	3,4-Dihydropyridine	5.072	82.066	[M+H]+	82.0651	TRUE	5.5965e+07	4.6481e+07	2.06298e+07	3.75531e+07	2.94502e+07	2.14851e+07	3.25937e+07	4.04594e+07	2.13971e+07	3.33675e+07	1.31025e+07	2.20117e+07	1.66012e+07	1.78585e+07	1.78804e+07	4.94731e+07	7.21273e+07	1.65696e+07	4.61204e+07	1.87138e+07	2.47894e+07	3.89746e+07	3.04893e+07	2.90105e+07	2.23409e+07	4.24721e+07	2.32838e+07	2.04683e+07	2.71158e+07	3.09553e+07	3.2284e+07	2.68297e+07	2.71747e+07	1.91059e+07	2.0157e+07	3.29815e+07	1.89346e+07	2.75726e+07	2.8721e+07	2.28699e+07	3.78401e+07	2.34962e+07	1.7134e+07
POS7250	Biliverdin	8.468	583.257	[M+H]+	583.255	TRUE	2.09436e+07	1.22893e+07	1.44135e+07	1.60366e+07	1.59708e+07	1.0569e+07	9.75313e+06	665236	1.27742e+07	8.76785e+06	7.50944e+06	3.98114e+07	9.22266e+06	1.42887e+07	5.22911e+06	4.72327e+06	2.77087e+07	1.78291e+07	5.93611e+06	1.05443e+07	1.55018e+07	1.8895e+07	1.48561e+07	9.93972e+06	1.19945e+07	1.22056e+07	9.49169e+06	1.03991e+07	5.15498e+06	1.05025e+07	1.20329e+07	7.46244e+06	9.7251e+06	7.34241e+06	7.09753e+06	7.08951e+06	1.2073e+07	6.8143e+06	9.33353e+06	8.23252e+06	1.41586e+07	8.86217e+06	6.373e+06
POS2662	Methionine sulfoxide	1.488	166.054	[M+H]+	166.053	TRUE	6.96622e+07	8.39387e+07	9.88417e+08	8.48156e+08	1.55697e+08	9.85257e+08	8.88744e+08	2.95415e+08	1.69691e+08	9.65651e+07	4.49667e+08	8.99788e+08	9.13044e+08	2.57011e+08	9.4364e+08	1.01971e+09	1.07128e+09	2.35569e+08	1.03848e+09	9.71145e+08	1.03634e+09	4.14412e+08	4.00943e+08	1.53449e+08	9.01693e+08	1.01197e+09	1.0945e+09	3.97887e+08	7.36878e+08	1210513534	9.38345e+08	9.57001e+08	7.60647e+08	8.16507e+08	1.30169e+08	8.70645e+07	1.047e+09	7.22284e+08	2.55424e+08	6.19951e+08	1.31507e+08	1.03096e+09	1.06474e+09
POS6864	LPC(18:1)	10.336	522.356	[M+H]+	522.356	TRUE	2.31048e+09	1.8142e+09	2.58626e+09	2.40943e+09	2.52828e+09	2.91865e+09	3.78083e+09	5.54674e+09	2.47916e+09	2.93875e+09	3.06579e+09	5.5412e+09	3.31905e+09	4.67535e+09	4.03252e+09	4.05844e+09	8.39458e+09	3.53587e+09	4.33693e+09	2.72493e+09	2.70534e+09	2.63653e+09	2.47541e+09	2.53561e+09	1.93428e+09	1.94496e+09	2.20705e+09	4.23563e+09	1.46319e+09	5.87672e+09	3.15783e+09	2.75968e+09	2.58033e+09	2.7299e+09	2.74088e+09	3.2185e+09	5.13506e+09	3.02311e+09	2.82741e+09	2.14973e+09	2.92491e+09	3.67704e+09	3.5351e+09
POS2123	Phthalic anhydride	8.913	149.024	[M+H]+	149.023	TRUE	4.92559e+07	4.72807e+07	4.50589e+07	6.19157e+07	3.44032e+07	8.46089e+07	6.96434e+07	2.59775e+07	3.44471e+07	6.51307e+07	6.80025e+07	3.66743e+07	4.47424e+07	7.97667e+07	3.49607e+07	4.45237e+07	7.5673e+07	5.95893e+07	5.66553e+07	7.18568e+07	7.35818e+07	7.60383e+07	3.23219e+07	9.48223e+07	4.60926e+07	7.29437e+07	7.1547e+07	3.80341e+07	5.38879e+07	7.73477e+07	8.50227e+07	8.32751e+07	7.68869e+07	5.9073e+07	7.83338e+07	7.58599e+07	4.6827e+07	6.97586e+07	7.11884e+07	2.92809e+07	3.25572e+07	3.71835e+07	5.52136e+07
POS1346	4-Hydroxy-2H-pyran-3-carboxaldehyde	0.555	127.039	[M+H]+	127.04	TRUE	6.87149e+07	7.42788e+07	3.80595e+07	9.00584e+07	6.15002e+07	8.85163e+07	7.11401e+07	9.79939e+07	8.20643e+07	4.94584e+07	7.03037e+07	5.71365e+07	6.28588e+07	4.06286e+07	9.2621e+07	7.91432e+07	1.01151e+08	1.29599e+08	1.45068e+08	8.44988e+07	1.5324e+08	1.31382e+08	1.05286e+08	1.16978e+08	5.69117e+07	1.6043e+08	6.28876e+07	9.68263e+07	7.52331e+07	7.71409e+07	1.22166e+08	1.03458e+08	1.11576e+08	8.30127e+07	8.13338e+07	9.10985e+07	8.06257e+07	7.61261e+07	3.69644e+07	3.956e+07	5.49204e+07	5.88867e+07	1.23299e+08
POS1781	5-Methylpyrazine-2-carboxylic Acid	1.795	139.05	[M+H]+	139.05	TRUE	7.68264e+06	4.81317e+06	1.65849e+07	1.10089e+07	8.41774e+06	1.39083e+07	1.50372e+07	1.73546e+07	9.22982e+06	1.62764e+07	5.13305e+07	2.96935e+07	2.08702e+07	3.93146e+07	7.06039e+07	5.08645e+07	4.98742e+07	7.9991e+07	2.18991e+07	1.61365e+07	20547622	1.93618e+07	8.37939e+06	6.5878e+07	2.10687e+07	2.65979e+07	1.02944e+07	8.2748e+06	8.14353e+06	1.94583e+07	1.56722e+07	5.60447e+06	1.1373e+07	5.73368e+06	5.79663e+07	1.70754e+07	8.61547e+06	3.28508e+06	1.68807e+07	2.07e+07	5.36391e+07	3.04814e+07	5.94597e+06
POS7419	(S)-3-(4-fluorophenyl)-4-oxo-4H-chromen-7-yl 2-(6-((tert-butoxycarbonyl)amino)hexanamido)-3-phenylpropanoate	8.274	617.261	[2M+H]+	617.26	TRUE	3.95878e+06	821091	808841	689943	664724	920659	254607	734168	619752	879807	144689	71430.6	395607	830905	233892	73351.2	59719.1	2.13512e+06	31.78	323630	136592	1.7247e+06	969747	177933	105575	720391	484336	1.82185e+06	413746	2.157e+06	1.05436e+06	417342	1.98624e+06	1.36527e+06	540444	541076	605376	117661	524658	107275	331168	1.1781e+06	593611
POS4750	(10E,12Z)-Octadecadienoic acid	13.443	281.248	[M+H]+	281.248	TRUE	6.41419e+07	5.0236e+06	2.81029e+07	2.56709e+07	3.88413e+07	5.89757e+07	6.17065e+07	8.7232e+07	2.67875e+07	4.68949e+07	1.10081e+08	2.13638e+07	4.9204e+07	3.70519e+07	5.39844e+07	1.1011e+08	1.07906e+08	5.57532e+07	6.88073e+07	5.63357e+07	5.33829e+07	8.06828e+07	5.51006e+07	3.89964e+07	3.35651e+07	1.04609e+07	1.74661e+07	3.44877e+07	1.80677e+07	1.01592e+08	1.09106e+07	3.70281e+07	1.11239e+08	4.91234e+07	2.87383e+07	3.61351e+07	6.38368e+07	6.30471e+07	8.80944e+07	2.89569e+07	2.77348e+07	1.01434e+08	3.66292e+07
NEG6589	Gly-Tyr	13.006	237.086	[2M-H]-	237.088	TRUE	2.47844e+07	1.97239e+07	1.29699e+07	1.66465e+07	1.48243e+07	1.61395e+07	1.48918e+07	2.55789e+07	1.20083e+07	3.57366e+07	1.2649e+07	1.88979e+07	1.56366e+07	1.45309e+07	2.15429e+07	1.76969e+07	2.77813e+07	1.39843e+07	1.78015e+07	1.60119e+07	1.51809e+07	1.73069e+07	3.30975e+07	1.94602e+07	4.48883e+07	4.27442e+07	33658164	5.38332e+07	2.97401e+07	3.49299e+07	4.92294e+07	3.86822e+07	5.42112e+07	3.45225e+07	2.63222e+07	4.43104e+07	3.7856e+07	7.45757e+07	3.62153e+07	2.20211e+07	4.39389e+07	2.75403e+07	3.16578e+07
POS7872	Hexopyranoside, 1-[6-[dodecahydro-5-hydroxy-3-(1-hydroxy-1-methylethyl)-6a,9b-dimethylindeno[5,4-b]pyran-7-yl]-3,4,4a,7,8,8a-hexahydro-4a-methyl-2H-1-benzopyran-2-yl]-1-methylethyl 2-(acetylamino)-2-deoxy-	6.713	716.436	[M+2H]2+	716.434	TRUE	149411	22729.6	1.14526e+08	1.06453e+08	9.62728e+07	8.29546e+07	8.49888e+07	1.13759e+08	1.1454e+08	1.18481e+08	1.3131e+08	1.2293e+08	8.97898e+07	8.99887e+07	1.00344e+08	2.67148e+08	1.37823e+08	8.73101e+07	9.27175e+07	2.0805e+08	3.2358e+08	3.59064e+08	7.16355e+07	2.85346e+08	7.35877e+07	60302.2	2.93067e+08	3.30634e+08	1.07464e+08	4.98683e+08	8.80271e+07	1.27874e+08	1.09347e+08	9.28056e+07	1.11374e+08	9.92474e+07	1.46712e+08	1.39572e+08	1.02639e+08	9.83712e+07	1.1303e+08	9.56847e+07	1.01533e+08
POS1166	m-Aminobenzoic acid	4.972	120.045	[M+H-H2O]+	120.045	TRUE	1.24926e+07	1.11316e+07	1.27915e+07	2.34426e+07	2.07035e+07	2.02878e+07	2.06971e+07	1.80982e+07	1.63891e+07	7.93522e+06	1.82806e+07	1.34982e+07	1.43905e+07	2.80019e+06	5.0778e+06	4.96392e+06	1.79018e+07	1.50916e+07	1.64944e+07	18219064	3.80194e+07	1.69698e+07	1.79689e+07	4.37938e+06	2.85378e+06	3.58071e+07	2.45327e+07	2.07716e+07	1.19244e+07	2.51956e+07	2.95049e+07	3.20758e+06	2.63362e+07	1.97836e+07	1.07766e+07	1.4961e+07	1.1755e+07	2.13361e+07	2.99059e+06	1.14305e+07	2.13034e+07	1.87196e+07	1.73402e+07
NEG10944	3-(2-chlorophenyl)-11-(4-hydroxyphenyl)-2,3,4-trihydro-5H,10H,11H-benzo[b]benz o[2,1-f]1,4-diazepin-1-one	7.259	415.12	[M-H]-	415.122	TRUE	1.98927e+06	9.97999e+06	4.89932e+06	5.69195e+06	143270	2.27886e+06	172816	157562	4.83288e+06	322310	80002.8	1.78091e+06	1.28278e+06	127929	1.06751e+06	346478	1.24177e+07	1.85415e+06	2.13862e+06	528267	4.25324e+06	703744	1.46874e+06	3.5802e+06	9.40606e+06	5.13731e+06	1.73328e+06	4.55101e+06	2.59778e+06	863029	6.50396e+06	1.36741e+06	2.79861e+06	1.68795e+06	1.19639e+06	75092.8	892182	1.0069e+06	1.59205e+07	947100	627657	1.88633e+06	156255
POS3591	Tetrahydroharmol	8.144	203.122	[M+H]+	203.118	TRUE	5.16858e+07	7.01979e+07	2.78756e+08	2.67889e+08	1.40122e+08	1.3286e+08	1.49581e+08	1.26179e+08	1.32032e+08	1.36579e+08	1.07147e+08	15090.4	1.09325e+08	4.17016e+08	2.09966e+08	1.11272e+08	1.06688e+06	1.18877e+08	1.51706e+08	1.20599e+08	1.78226e+08	1.32871e+08	1.01678e+08	1.41902e+08	1.06e+08	1.95253e+08	1.45611e+08	1.30142e+08	1.1615e+08	1.18031e+08	8.97587e+07	1.34128e+08	1.28752e+08	1.26251e+08	1.15388e+08	1.13899e+08	1.34354e+08	1.02369e+08	2.1871e+08	1.23699e+08	1.48167e+08	1.24797e+08	1.16967e+08
NEG10171	4-Androsten-3beta,17beta-diol 17-sulfate	10.199	369.17	[M-H]-	369.174	TRUE	5.46969e+06	1.91998e+07	6.19736e+06	1.02185e+07	5.42923e+07	1.95273e+07	2.50849e+07	1.00044e+07	9.74278e+06	1.41432e+07	1.04644e+07	4.7519e+06	8.27927e+06	1.2389e+07	7.40929e+06	1.56605e+06	8.19956e+06	1.57297e+07	3.67931e+07	9.97504e+06	1.35802e+07	1.50268e+06	9.80756e+06	1.80081e+07	1.18811e+07	1.46472e+06	1.6931e+07	1.64147e+07	6.13535e+06	1.08758e+06	1.06174e+07	5.24332e+06	1.03797e+07	9.89665e+06	2.12919e+07	1.20594e+07	7.07245e+06	7.77105e+07	5.03778e+07	2.02741e+07	2.00834e+07	8.88866e+06	759305
POS1672	Benzothiazole	7.6	136.022	[M+H]+	136.022	TRUE	5.30682e+08	4.97445e+08	4.68697e+08	5.77378e+08	6.13988e+08	6.01446e+08	5.75121e+08	5.11208e+08	5.30993e+08	5.51058e+08	4.49951e+08	4.53578e+08	5.50025e+08	4.98364e+08	4.86875e+08	6.21001e+08	5.7332e+08	5.46001e+08	6.21764e+08	5.23358e+08	8.07098e+08	7.39582e+08	5.60349e+08	7.34579e+08	5.14318e+08	6.8406e+08	6.44963e+08	5.95694e+08	5.7568e+08	6.40877e+08	5.49453e+08	4.58651e+08	5.26993e+08	5.8188e+08	5.39566e+08	6.78433e+08	5.57825e+08	5.28935e+08	5.2082e+08	5.9193e+08	5.05204e+08	5.6593e+08	5.01356e+08
NEG5423	Sedoheptulose	7.225	209.064	[M-H]-	209.066	TRUE	9.19068e+06	2.19263e+07	1.39114e+07	1.72395e+07	2.05702e+07	9.45207e+06	1.65628e+07	1.24453e+07	6.99687e+06	1.82619e+07	8.21916e+06	9.92004e+06	1.35241e+07	8.89163e+06	8.14504e+06	8.40176e+06	6.30046e+06	5.32357e+06	8.9535e+06	1.86431e+07	1.23365e+07	1.63378e+07	7.95316e+06	8.8065e+06	7.88716e+06	1.12739e+07	1.61185e+07	7.46871e+06	9.47647e+06	1.00035e+07	9.21834e+06	3.39581e+07	1.11335e+07	1.2551e+07	2.66588e+07	1.02608e+07	1.09259e+07	1.36534e+07	5.27368e+06	9.16477e+06	5.04151e+06	6.67405e+06	1.1255e+07
POS4053	Prolylleucine	2.219	229.155	[M+H]+	229.155	TRUE	2.55525e+07	2.79395e+07	3.81302e+07	4.9698e+07	4.07528e+07	3.56817e+07	6.63951e+07	2.64792e+07	5.69397e+07	6.1466e+07	2.72066e+07	3.90183e+07	4.15056e+07	4.70297e+07	2.92855e+07	6.00064e+07	2.93828e+07	3.94975e+07	7.09641e+07	5.47842e+07	3.86158e+07	8.56309e+07	4.23864e+07	7.6698e+07	3.26559e+07	4.44567e+07	6.18458e+07	5.10154e+07	2.1108e+07	7.83362e+07	2.34423e+07	3.18416e+07	3.61084e+07	6.77883e+07	5.56407e+07	3.23245e+07	3.89205e+07	2.8412e+07	4.18987e+07	4.59324e+07	2.36608e+07	2.91609e+07	5.46733e+07
NEG10129	11-Dehydro-thromboxane B2	7.529	367.209	[M-H2O-H]-	367.212	TRUE	54978.3	31.78	28302	43394.4	57436	31.78	31.78	31.78	31.78	34274.7	79517	34074.1	83566.4	58202.3	55640.9	31.78	48286.1	27936.7	32962.6	31.78	93988.3	73827.1	39471.7	132708	31.78	23794.9	89696.5	31.78	40147.1	39896.3	38598.6	29934	32887	31.78	66259.7	69457.2	164217	97006.5	27782.9	31.78	27695.1	28206	31.78
NEG9826	6,10a-Dihydroxy-4-(hydroxymethyl)-4,7,11b-trimethyl-1,2,3,4a,5,6,6a,7,11,11a-decahydronaphtho[2,1-][1]benzouran-9-one	8.37	349.197	[M-H]-	349.202	TRUE	253652	162520	107049	45558.4	229979	273512	75054.4	206426	75632.7	205758	832157	1.05001e+06	177634	173946	1.32215e+06	1.08883e+06	33330.8	34799.2	42218.2	265635	119392	47382.2	41261.8	338057	54604.2	33415.1	275539	279718	126328	117867	37433.4	36274.1	90389.4	32292.3	184732	43757.6	129882	158182	174450	76857.7	48523.9	133433	45908.2
NEG15248	PC(17:0/20:4)	10.531	854.585	[M-H]-	854.589	TRUE	1.34559e+07	1.29601e+07	1.65653e+07	8.01896e+06	9.8043e+06	9.27151e+06	1.4105e+07	1.58098e+07	1.6852e+07	1.90037e+07	1.38879e+07	6.51121e+06	9.64376e+06	9.00655e+06	1.17161e+07	2.10832e+07	1.48638e+07	2.55777e+07	1.59051e+07	1.77746e+07	1.59789e+07	1.24927e+07	8.23685e+06	9.70252e+06	1.92234e+07	1.23443e+07	7.25684e+06	2.9299e+07	2.27379e+07	6.67221e+06	2.25821e+07	14085092	1.41512e+07	9.03874e+06	7.81184e+06	9.68467e+06	1.01403e+07	9.1565e+06	1.29832e+07	1.4139e+07	1.21771e+07	5.9579e+06	9.46798e+06
NEG15337	PI(18:0/18:2)	13.668	861.542	[M-H]-	861.55	TRUE	1.03458e+07	7.77703e+06	8.22059e+06	8.00566e+06	1.00706e+07	9.94559e+06	8.66097e+06	9.72587e+06	9.03885e+06	7.175e+06	7.78237e+06	5.4468e+06	8152190	8.14279e+06	4.0736e+06	6.67778e+06	7.23908e+06	8.75324e+06	7.19206e+06	8.28219e+06	4.91902e+06	1.02762e+07	9.77111e+06	4.16596e+06	6.40215e+06	7.25881e+06	8.18941e+06	6.89457e+06	4.64982e+06	6.20124e+06	4.16248e+06	4.32641e+06	4.97469e+06	6.10796e+06	6.75158e+06	4.96177e+06	3.81973e+06	5.27105e+06	4.75962e+06	4.57104e+06	4.81591e+06	3.77324e+06	5.39702e+06
POS1677	alpha-Phenylacetamide	5.001	136.076	[M+H]+	136.076	TRUE	4.87448e+07	6.15795e+07	4.2066e+07	6.70965e+07	5.85077e+07	4.34861e+07	4.85212e+07	4.2499e+07	3.40899e+07	2.66493e+07	3.26847e+07	3.24361e+07	5.13278e+07	3.12177e+07	8.81763e+07	6.65925e+07	4.48208e+07	3.71289e+07	4.26587e+07	3.44781e+07	6.29212e+07	4.54383e+07	3.6626e+07	3.8558e+07	5.97004e+07	8.41453e+07	5.82306e+07	4.65327e+07	3.36362e+07	3.74677e+07	4.87048e+07	2.94657e+07	6.24679e+07	3.52438e+07	3.07159e+07	4.96571e+07	3.09662e+07	4.91949e+07	8.46611e+07	4.12485e+07	5.6957e+07	4.61556e+07	4.04837e+07
POS4877	Epiandrosterone	8.325	291.217	[M+H]+	291.215	TRUE	140084	176559	3.46388e+06	1.58516e+06	3.10168e+06	3.41122e+06	4.09895e+06	7.72287e+06	1.86816e+06	1.00504e+07	5.75705e+07	1.65142e+07	9.80092e+06	1.5583e+07	1.11946e+07	5.07812e+06	4.04959e+07	1.32824e+07	1.09813e+07	9.85183e+06	6.79344e+06	7.74288e+06	7.44441e+06	5.92531e+06	5.75078e+06	299955	6.36185e+07	3.5287e+07	3.86713e+07	1.42806e+08	8.36497e+07	3.62761e+07	6.64667e+06	5.63876e+06	4.24753e+06	3.41544e+06	1.18651e+07	8.62239e+06	3.47562e+06	3.64407e+06	4.56348e+06	1.87486e+07	7.31461e+07
POS4657	ethyl 2-[(2,5-dichlorophenyl)carbonylamino]acetate	6.936	276.02	[M+H]+	276.019	TRUE	90309.9	103795	5.084e+07	5.50425e+07	4.99824e+07	4.16797e+07	3.79576e+07	3.15308e+07	3.17888e+07	3.98435e+07	1.16728e+07	2.72259e+07	2.96229e+07	1.22683e+08	5.16865e+07	4.25095e+07	6.34493e+07	4.73889e+07	4.06029e+07	4.24573e+07	4.70166e+07	5.25327e+07	3.80642e+07	5.31078e+07	7.95927e+06	775730	3.10901e+07	2.65099e+07	2.371e+07	3.98311e+07	1.27819e+07	3.31239e+07	4.48402e+07	3.92858e+07	4.48199e+07	3.99485e+07	5.26146e+07	4.30937e+07	6.27601e+07	5.56859e+07	4.4151e+07	5.01565e+07	3.7809e+07
NEG8135	Xanthosine	4.936	283.065	[M-H]-	283.068	TRUE	3.05415e+06	6.32078e+06	3.96028e+06	4.97935e+06	4.19254e+06	4.99077e+06	7.15262e+06	2.28192e+07	4.88235e+06	9.28518e+06	1.78094e+07	2.20285e+07	4.44653e+06	1.29585e+07	4.23531e+07	2.13817e+07	1.19636e+07	1.64216e+07	1.87902e+06	1.83471e+07	8.79064e+06	8.28816e+06	5863717	1.3493e+07	1.0449e+07	4.63394e+06	3.34046e+06	3.19726e+06	2.97822e+06	5.52614e+06	3.27526e+06	2.78187e+06	3.94088e+06	3.2076e+06	7.02994e+06	5.69058e+06	1.32896e+07	2.19579e+06	4.61441e+06	9.21601e+06	2.00253e+06	1.55003e+07	2.16862e+06
POS4263	Pseudouridine	1.534	245.077	[M+H]+	245.077	TRUE	3.61625e+07	2.5689e+07	4.53533e+07	4.81061e+07	5.24184e+07	4.4709e+07	3.73104e+07	4.39859e+07	4.05867e+07	4.0543e+07	3.78083e+07	4.94453e+07	6.30329e+07	4.23009e+07	4.14891e+07	5.29748e+07	5.19221e+07	5.08082e+07	5.4662e+07	5.35225e+07	5.4451e+07	6.52601e+07	4.07492e+07	5.68992e+07	4.26178e+07	48350974	4.41211e+07	5.06921e+07	4.74129e+07	5.33484e+07	4.51559e+07	4.56407e+07	5.08982e+07	3.42985e+07	5.39198e+07	3.99002e+07	4.03961e+07	3.83355e+07	4.54712e+07	4.48648e+07	3.09512e+07	6.38837e+07	4.77329e+07
NEG7086	3'-Deoxyinosine	4.924	251.075	[M-H]-	251.079	TRUE	338183	4.67499e+06	742640	1.79607e+06	820972	3031455	8.91897e+06	7.50228e+06	3.59265e+06	1.79243e+07	7.00251e+06	382945	4.2999e+06	1.68478e+07	1.0684e+06	928741	1.10363e+08	1.44457e+07	8.12715e+06	4.81226e+07	2.44349e+07	4.31729e+07	3.28153e+06	4.87126e+07	1.36646e+07	5.86367e+06	1.14346e+06	2.95695e+06	915604	1.13563e+07	3.2948e+06	2.58043e+06	2.78753e+06	503116	2.03836e+06	2.48807e+06	1.96147e+07	164093	4.38113e+06	7.82095e+06	883629	3.69792e+07	574605
NEG10334	Mmv676476	11.621	379.153	[M-H]-	379.155	TRUE	1.40658e+07	2.89577e+07	3.49987e+07	2.00144e+07	4.73693e+06	9.09867e+06	1.55926e+07	2.41333e+07	8.54383e+06	1.83778e+07	7.68662e+06	2.06615e+07	1.15677e+07	4.85034e+06	7.59216e+06	1.3569e+07	1.81342e+07	2.30411e+07	1.16417e+07	2.47685e+07	1.80006e+07	2.56461e+07	2.18486e+07	7.79046e+06	9.14242e+06	9.24402e+06	7.79238e+06	1.05096e+07	2.0841e+07	2.19329e+07	2.4441e+07	3.17937e+07	4.34844e+07	3.18809e+07	2.22546e+07	6.56145e+06	1.92422e+07	1.41485e+07	2.03398e+07	1.25335e+07	1.66442e+07	6.02443e+06	7.64086e+06
POS4444	6-Ethoxy-2-benzothiazolesulfonamide	6.936	259.017	[M+H-H2O]+	259.021	TRUE	169169	102602	4.90091e+07	4.5733e+07	5.2404e+07	4.25629e+07	4.99875e+07	4.11428e+07	3.42426e+07	4.41352e+07	3.63613e+07	5.1733e+07	3.08779e+07	5.85008e+07	4.33644e+07	1.34741e+07	8.70103e+07	4.2992e+07	1.38114e+08	4.03923e+07	3.66503e+07	4.80575e+07	2.71771e+07	3.9666e+07	4.52355e+06	286959	1.71668e+07	1.68709e+07	1.40575e+07	1.02637e+07	1.99782e+07	2.05033e+07	2.76214e+07	2.29493e+07	2.36174e+07	2.28137e+07	2.98431e+07	30635258	3.06014e+07	3.18032e+07	2.87223e+07	32690035	2.21596e+07
POS8279	Thyroxine	7.625	777.693	[M+H]+	777.694	TRUE	3.3628e+06	3.31006e+06	3.83602e+06	3.77262e+06	4.76995e+06	4.22586e+06	4.33846e+06	7.76113e+06	3.10835e+06	5.11582e+06	5.70817e+06	5.65314e+06	6.32384e+06	3.62241e+06	6.73307e+06	2.52987e+06	1.03038e+07	7.48577e+06	5.23261e+06	3.45358e+06	5.1514e+06	8.11748e+06	2.79565e+06	5.62767e+06	3.55881e+06	4.74808e+06	6.28293e+06	7.27377e+06	5.52737e+06	5.8437e+06	3.61945e+06	7.95028e+06	4.60174e+06	2.46575e+06	5.30356e+06	3.31656e+06	5.40676e+06	5652514	7.88079e+06	2.65647e+06	2.05446e+06	8.39078e+06	6.07787e+06
NEG14420	SM(d17:1/16:0)	10.813	747.561	[M-H]-	747.562	TRUE	2.06107e+07	7.07017e+06	2.02661e+07	4.50998e+07	2.4399e+07	2.59602e+07	1.5592e+07	1.59361e+07	1.53464e+07	2.50512e+07	1.1136e+07	1.33434e+08	1.97237e+07	9.1582e+06	1.2665e+07	1.43943e+07	1.21385e+07	1.08387e+07	1.03768e+07	1.7585e+07	1.55447e+07	8.75753e+06	8.71967e+06	7.51294e+06	9.07734e+06	2.30196e+07	2.2137e+07	1.66909e+07	2.15016e+07	1.24126e+07	2.14675e+07	1.13882e+07	1.08158e+07	8.02873e+06	3.55156e+06	8.89079e+06	8.55542e+06	1.10592e+07	2.12757e+07	2.16952e+07	2.16409e+07	3.34098e+07	1.65814e+07
NEG5132	Daucic acid	0.848	203.018	[M-H]-	203.02	TRUE	3.90311e+07	3.24967e+07	3.64291e+07	3.71941e+07	3.51972e+07	3.23648e+07	3.39157e+07	4.1176e+07	3.47924e+07	3.70431e+07	3.7273e+07	2.49044e+07	3.09272e+07	2.97409e+07	2.52987e+07	2.72224e+07	3.1108e+07	3.33158e+07	4.06696e+07	3.51704e+07	3.77884e+07	3.93751e+07	2.77853e+07	3.38637e+07	4.19804e+07	3.05322e+07	3.34741e+07	4.13879e+07	2.76949e+07	3.76983e+07	3.09972e+07	4.27918e+07	2.73451e+07	3.75594e+07	3.82622e+07	3.68831e+07	3.17528e+07	3.14099e+07	3.67827e+07	3.92151e+07	4.31037e+07	3.54693e+07	3.08571e+07
NEG12607	Ganoderiol C	12.178	517.383	[M-H]-	517.389	TRUE	1.26386e+07	5.76637e+06	1.26816e+07	1.25551e+07	5.6604e+06	6.75642e+06	7.32901e+06	1.18665e+07	2.59693e+06	5.1584e+06	7.31044e+06	2.65541e+06	8.18796e+06	8.70227e+06	9.7405e+06	4.85025e+06	5.37793e+06	5.54521e+06	5179404	1.56009e+07	1.20681e+07	7.99102e+06	8.11199e+06	2.83247e+06	5.65478e+06	3.76834e+06	1.38589e+07	8.31989e+06	2.82235e+06	4.67372e+06	5.19153e+06	4.42478e+06	7.41076e+06	4022737	8.80526e+06	5.20223e+06	1.2986e+07	5.02925e+06	8.6477e+06	6.65336e+06	8.32585e+06	1.30725e+07	2.28381e+06
POS3016	Diallyl trisulfide	3.04	179	[M+H]+	179.002	TRUE	2.3412e+07	3.07301e+07	1.06315e+07	1.57477e+07	1.6313e+07	7.87427e+06	9.19016e+06	5.47568e+06	6.14869e+06	1.01805e+07	1.0724e+07	5.77282e+06	8.2448e+06	1.01107e+07	7.34559e+06	8.98702e+06	4.02574e+06	6.2048e+06	6.34483e+06	6.28053e+06	1.03515e+07	9.18242e+06	5.22404e+06	3.58793e+06	3.16291e+06	1.02712e+07	4.67596e+06	2.41936e+06	3.38645e+06	6.83035e+06	3.31491e+06	2.7894e+06	1.42296e+06	4.23812e+06	2.87253e+06	2.44955e+06	3.01178e+06	2.1463e+06	4.29486e+06	2.01237e+06	2.10533e+06	1.91333e+06	1.59438e+06
POS1516	1,2-Dihydronaphthalene	9.264	131.086	[M+H-H2O]+	131.086	TRUE	1.02129e+06	31.78	365658	228799	507802	240756	369764	288286	438902	774512	249757	1.16607e+07	1.20755e+06	4.30195e+06	1.93695e+06	1.21359e+06	7.27558e+06	4.8917e+06	1.0701e+06	9.10273e+06	716022	320732	488982	3.24126e+06	601175	1.11053e+06	1.15855e+06	493173	574591	451010	305945	305769	416994	205866	485562	301454	5.37356e+06	606439	2.67661e+06	197871	31.78	7.53038e+06	172484
POS158	Senecialdehyde	4.678	85.0656	[M+H]+	85.0648	TRUE	6.10022e+07	4.08316e+07	2.05046e+07	2.30263e+07	3.16141e+07	7.19933e+07	5.99825e+07	3.27911e+07	5.84001e+07	2.36839e+07	4.16182e+07	6.03414e+07	2.69662e+07	4.08982e+07	6.18036e+07	1.13911e+08	2.62343e+07	2.06388e+07	4.36484e+07	4.56992e+07	2.64971e+07	4.42094e+07	1.47749e+07	7.63228e+07	3.90223e+07	5.57416e+07	2.38399e+07	2.6418e+07	2.12631e+07	2.3172e+07	5.39349e+07	3.78044e+07	6.14315e+07	5.16135e+07	3.25729e+07	32999655	3.62446e+07	2.34385e+07	6.20903e+07	3.04898e+07	4.65447e+07	3.2793e+07	2.42689e+07
NEG8522	N-(3-chlorophenyl)(2-iminochromen-3-yl)carboxamide	8.006	297.048	[M-H]-	297.044	TRUE	1.14619e+07	2.13506e+07	1.5789e+07	1.17619e+07	1.45522e+06	11215931	5.43228e+06	2.01376e+06	1.47478e+07	4.0131e+06	609753	7.88433e+06	7.07621e+06	1.43526e+06	4.2161e+06	2.81015e+06	1.05421e+07	6.81572e+06	7.21554e+06	9.71823e+06	1.18534e+07	2.32497e+06	3.47277e+07	1.07123e+07	1.49487e+07	2.17516e+07	9.54647e+06	5.16424e+06	1.73876e+07	5.1495e+06	3.81232e+07	6.36923e+06	2.2979e+07	1.14307e+07	6.65823e+06	1.51064e+06	1.49768e+06	7.69462e+06	1.63866e+07	3.03071e+06	1.25285e+06	5.37631e+06	1.09084e+06
NEG14546	SM(d18:1/18:1(9Z))	9.567	773.575	[M-H]-	773.581	TRUE	1.58295e+06	1.25027e+06	1.77798e+06	1.39045e+06	8.45264e+06	1.41584e+07	7.9769e+06	6.47967e+06	9.73295e+06	2.40566e+06	2.32138e+06	1.08675e+06	3.08839e+06	2480174	2.80399e+06	4.99428e+06	7.66538e+06	3.90362e+06	2.58676e+06	3.38997e+06	6.14818e+06	3.65578e+06	2.05801e+06	1.87741e+06	4.14459e+06	1.33603e+06	4.19805e+06	3.47685e+06	6.88712e+06	6.79129e+06	4.7834e+06	1.36488e+06	3.90707e+06	1.62988e+06	750921	1.32961e+06	745111	1.76458e+06	2.05761e+06	4.7521e+06	5.07759e+06	2.16182e+06	1.87128e+06
NEG9976	Pantetheine 4'-phosphate	8.835	357.09	[2M-H]-	357.089	TRUE	4.60625e+06	4.96683e+06	9.91796e+06	6.34605e+06	6.36432e+06	7.3987e+06	2.21028e+06	2.88666e+06	3.06097e+06	3.17014e+06	1.70313e+06	4.48242e+06	2.88739e+06	5057147	4.4302e+06	1.75878e+06	3.25998e+06	2.82774e+06	4.26593e+06	5.48132e+06	4.56199e+06	2.75059e+06	9.39806e+06	4.95182e+06	6.00331e+06	8.2118e+06	4.45508e+06	6.13265e+06	6.90013e+06	4.60319e+06	1.16114e+07	2.20818e+06	8.80674e+06	5.21998e+06	6.53353e+06	3.0139e+06	3.15689e+06	5.09005e+06	1.07944e+07	7.32813e+06	3.37954e+06	3.28911e+06	2.4557e+06
POS5388	Chlorthalidone	6.932	339.02	[M+H]+	339.02	TRUE	31.78	31.78	7.10843e+07	7.79238e+07	8.9195e+07	5.96189e+07	6.27693e+07	5.9196e+07	3.87416e+07	8.14034e+07	3.52967e+07	8.50282e+07	4.4395e+07	1.88233e+08	1.02819e+08	5.90356e+07	1.1351e+08	7.25626e+07	6.86513e+07	8.08198e+07	6.67967e+07	9.25065e+07	4.4475e+07	8.49081e+07	3.43531e+06	31.78	3.07961e+07	2.88285e+07	2.22215e+07	5.47869e+07	3.66168e+07	4.64761e+07	5.73228e+07	5.07954e+07	5.61124e+07	4.53733e+07	9.05043e+07	95476624	8.98682e+07	7.36327e+07	8.04582e+07	1.02491e+08	5.8452e+07
NEG3881	2-Methoxycinnamic acid	7.235	177.053	[M-H]-	177.056	TRUE	130338	70096.9	59285.6	42840.7	33715.5	317332	60618	67419.4	95950.8	133656	47169.3	8.324e+06	1.34795e+06	94536.3	2.9298e+06	583853	1.65892e+06	135353	120665	167056	198399	77780.4	56545.7	73528	693485	54518.2	49884.5	162247	139959	118431	79654.6	116086	57152.3	179260	62298	29380.5	2.85623e+06	146086	88038.3	41784	67096.1	296935	237756
POS40	Pyridine	8.656	80.0503	[M+H]+	80.0495	TRUE	2.95996e+07	3.60818e+07	1.7102e+07	3.20944e+07	2.74593e+07	1.6885e+07	2.18933e+07	1.71058e+07	3.13849e+07	2.5571e+07	1.17045e+07	1.85871e+07	1.67129e+07	4.02106e+07	2.72491e+07	3.39757e+07	2.40255e+07	3.2228e+07	3.29927e+07	4.62354e+07	2.14282e+07	2.80767e+07	2.18065e+07	3.37572e+07	1.84495e+07	3.09817e+07	2.03891e+07	3.33791e+07	8.47889e+06	1.50798e+07	1.72099e+07	1.46196e+07	1.44873e+07	7.087e+06	1.07528e+07	1.00426e+07	2.40091e+07	1.74097e+07	3.07388e+07	2.87944e+07	1.07859e+07	6.37247e+06	1.33064e+07
POS4173	3,6,9,12-Tetraoxatetradecane-1,14-diol	5.301	239.149	[M+H]+	239.149	TRUE	2.87559e+07	1.40701e+07	4.46496e+08	3.58597e+08	3.41176e+08	1.93494e+08	2.49127e+08	4.30752e+08	4.16128e+08	3.53691e+08	2.78069e+08	2.48017e+08	1.85155e+08	1.68876e+08	2.24046e+08	2.1371e+08	3.2817e+08	1.83337e+08	2.6676e+08	1.94956e+08	3.28988e+08	4.24661e+08	1.47953e+08	2.89575e+08	2.11025e+08	2.11132e+07	1.74971e+08	2.7596e+08	2.31224e+08	4.82881e+08	2.9359e+08	3.13917e+08	3.84096e+08	3.75947e+08	4.13846e+08	4.11516e+08	4.96037e+08	4.80968e+08	3.13507e+08	2.99447e+08	4.28064e+08	1.42612e+08	1.82773e+08
NEG5058	3-(1-Hydroxymethyl-1-propenyl)pentanedioic acid	7.089	201.073	[M-H]-	201.076	TRUE	719017	625901	2.55363e+06	517405	511409	3.23962e+06	353056	218931	220164	550120	5.57079e+06	2.84906e+06	3.18283e+06	636662	1.47904e+06	1.11006e+06	5.48946e+06	186266	949164	777375	252738	484928	380264	409680	1.40867e+06	406002	2.76665e+06	1.01499e+07	5.64296e+06	1.85479e+07	3.62916e+06	2.50603e+07	236831	283099	300915	298585	4.97541e+06	1.1083e+06	423780	419031	454196	1.22789e+06	1.97045e+07
NEG9517	Leukotriene B4	9.111	335.218	[M-H]1-	335.223	TRUE	350272	95217	481437	314190	66541.2	72254.9	152439	171943	664588	181829	946852	2.8049e+06	311386	425778	2.37644e+06	2.44299e+06	254266	565819	256024	122506	450351	89602.1	174625	258658	330000	51632.4	188340	1.64635e+06	1.14322e+06	1.00881e+06	256850	387010	210764	382551	487567	290722	388254	154777	337972	95170.2	266064	387572	156108
NEG9914	Prostaglandin F2b	8.33	353.229	[M-H]-	353.233	TRUE	323218	530293	476665	274469	371603	442640	149256	748156	450437	603048	2.26881e+06	5.34979e+06	1.05662e+06	575675	2.59708e+06	2.68156e+06	712541	861159	813191	426249	348295	204690	185222	538191	103637	389540	408511	290840	481175	749332	259797	525885	168169	417533	558154	442326	1.17375e+06	787556	562678	308015	242897	1.06856e+06	277459
POS1156	beta-Methylstyrene	7.611	119.086	[M+H-H2O]+	119.086	TRUE	3.80495e+07	2.03615e+07	2.43176e+07	2.32015e+07	2.58418e+07	24920265	2.18271e+07	2.52323e+07	1.56554e+07	2.40718e+07	1.84424e+07	1.95333e+07	1.04751e+07	2.4715e+07	3.83726e+07	1.99204e+07	2.10309e+07	2.30268e+07	3.02549e+07	2.09729e+07	4.08131e+07	3.38402e+07	2.8862e+07	3.30621e+07	2.15624e+07	4.16408e+07	2.75307e+07	1.73588e+07	2.52866e+07	4.65693e+07	2.90448e+07	2.61484e+07	1.85475e+07	1.19571e+07	2.40578e+07	3.05457e+07	2.58676e+07	2.70935e+07	1.99054e+07	2.57786e+07	2.82054e+07	2.69601e+07	2.77087e+07
NEG648	Serine	0.827	104.032	[M-H]-	104.035	TRUE	7.20395e+06	4.66091e+06	5.01541e+06	6.97473e+06	5892813	5.63116e+06	7.78686e+06	7.03533e+06	7.15867e+06	7.61766e+06	1.30941e+07	1.21397e+07	6.20012e+06	1.03773e+07	1.07139e+07	1.02795e+07	9.22137e+06	7.47474e+06	6.81435e+06	8.55324e+06	6.70561e+06	1.21576e+07	6.40225e+06	9.30116e+06	7.63011e+06	5.55164e+06	6.15884e+06	6.17676e+06	5.77652e+06	5.66244e+06	5.75094e+06	5.3563e+06	4.31958e+06	5.80982e+06	6.7281e+06	8.33078e+06	8.37869e+06	8.43101e+06	8.95381e+06	8.52364e+06	6.71274e+06	9.34101e+06	4.73246e+06
POS3324	2-amino-3-hydroxynonanoic acid	7.079	190.144	[M+H]+	190.144	TRUE	5.07872e+07	4.93009e+07	4.43797e+07	4.30779e+07	5.07713e+07	4.93111e+07	5.00219e+07	4.25333e+07	4.64343e+07	4.36811e+07	3.67826e+07	3.88688e+07	4.29879e+07	4.07089e+07	4.178e+07	4.72932e+07	4.81184e+07	4.74488e+07	5.11953e+07	4.75224e+07	6.34145e+07	6.07558e+07	5.04665e+07	5.78347e+07	3.63009e+07	6.88021e+07	4.8705e+07	4.34362e+07	4.30783e+07	5.33729e+07	4.82748e+07	3.97285e+07	4.52092e+07	4.76615e+07	4.56557e+07	4.92609e+07	3.92232e+07	4.23876e+07	4.42557e+07	4.63787e+07	4.41547e+07	4.05095e+07	4.38243e+07
POS8357	PC(16:0/18:1)	11.76	782.565	[M+Na]+	782.567	TRUE	1.00173e+09	1.95302e+08	3.00421e+08	8.78134e+07	1.67808e+08	1.69622e+08	1.14459e+08	1.53434e+08	1.31547e+08	9.79512e+07	1.23933e+08	6.42969e+07	8.94353e+07	3.25637e+08	2.54813e+08	2.80564e+08	1.22737e+08	1.2995e+08	2.55133e+08	1.25e+08	3.08617e+08	1.85566e+08	215784396	9.76612e+07	6.44254e+07	3.57429e+08	2.84318e+08	4.38497e+08	3.42591e+08	2.1072e+08	2.80151e+08	2.81053e+08	1.25519e+08	1.34693e+08	1.07004e+08	1.72999e+08	4.12754e+07	5.5682e+07	1.3161e+08	1.17456e+08	1.34463e+08	1.0018e+08	1.06846e+08
POS8885	Methylmycofactocinol-9	0.74	854.813	[M+2H]2+	854.813	TRUE	4.82694e+06	4.00561e+06	4.78021e+06	4.17194e+06	4.54547e+06	3.63487e+06	3.51039e+06	3.24131e+06	3.88193e+06	4.28158e+06	5.05422e+06	7.15613e+06	3.36885e+06	4.13371e+06	6.06946e+06	6.59624e+06	8.28785e+06	6.79154e+06	4.17195e+06	7.04877e+06	8.18571e+06	9.20661e+06	3.27569e+06	1.14575e+07	6.36046e+06	4.77414e+06	2.89886e+06	2.16505e+06	2.78562e+06	4.96534e+06	2.55279e+06	3.59261e+06	2.94908e+06	2.93249e+06	3.82049e+06	3.94328e+06	4.46836e+06	2.36459e+06	3.75977e+06	4.66536e+06	2.75695e+06	8.19405e+06	1.72197e+06
POS6051	Physostigmine salicylate	6.407	414.203	[M+H]+	414.202	TRUE	2.00564e+07	1.9331e+06	2.30328e+06	1.16426e+06	3.99484e+06	3.34745e+06	1.38211e+06	967577	710041	2.1055e+06	1.92457e+06	2.33728e+06	3.72309e+06	2.45373e+06	1.11486e+06	1.06819e+06	6.66846e+06	4.13911e+06	1.46539e+06	396171	580246	2.42671e+06	2.0979e+06	1.80747e+06	1.45543e+06	2.51145e+06	6.87253e+06	2.41971e+06	1.33223e+06	3.73264e+06	1.92447e+06	5.70417e+06	1.37957e+06	1.67736e+06	155348	1.2682e+06	820331	969300	1.37949e+06	1.58551e+06	2.48968e+06	3.69114e+06	658507
POS3383	Vitispirane	8.389	193.159	[M+H]+	193.159	TRUE	3.42607e+07	2.8559e+07	2.60018e+07	2.25906e+07	2.86034e+07	2.69999e+07	2.18815e+07	3.17245e+07	2.6455e+07	2.82063e+07	3.78287e+07	5.44812e+07	2.77939e+07	2.25668e+07	2.05797e+07	2.78112e+07	5.63381e+07	2.2226e+07	3.05414e+07	2.9992e+07	3.48783e+07	3.14652e+07	2.41017e+07	3.52734e+07	2.39477e+07	3.40025e+07	3.11282e+07	3.37209e+07	3.47491e+07	3.3471e+07	3.8784e+07	2.81086e+07	3.23238e+07	2.82314e+07	3.33454e+07	2.89298e+07	2.87985e+07	3.09012e+07	5.01844e+07	2.40091e+07	2.84573e+07	3.11333e+07	2.3897e+07
POS7333	(5aR,6S,9R,9aR)-9-[[(5aS,6R,9S,9aS)-9-hydroxy-9-(hydroxymethyl)-1-oxo-6-propan-2-yl-3,5a,6,7,8,9a-hexahydro-2-benzoxepine-4-carbonyl]oxymethyl]-9-hydroxy-1-oxo-6-propan-2-yl-3,5a,6,7,8,9a-hexahydro-2-benzoxepine-4-carboxylic acid	8.246	601.265	[M+H]+	601.262	TRUE	2.06226e+07	4.82882e+06	4.44353e+06	5.20161e+06	5.41602e+06	450207	4.94086e+06	5.38885e+06	3.76813e+06	4977341	1.74019e+06	1.05151e+07	5.89177e+06	4.8505e+06	4.94928e+06	2.85141e+06	1.42383e+07	1.25678e+07	2.52175e+06	2.85131e+06	4.72094e+06	1.01181e+07	9.62949e+06	4.01915e+06	2.45755e+06	3.19156e+06	2.85925e+06	1.15251e+07	3.17986e+06	9.6047e+06	6.75823e+06	3.4631e+06	8.0169e+06	4.69764e+06	4.0304e+06	2.9622e+06	6.28882e+06	2.03468e+06	5.21339e+06	4.56813e+06	4.40767e+06	5.17408e+06	3.8581e+06
POS4985	Ricinoleic acid	13.53	299.259	[M+H]+	299.258	TRUE	2.40731e+07	1.80206e+06	7.68352e+06	1.18643e+07	1.05173e+07	3.15357e+07	3.26967e+07	2.36558e+07	8.49278e+06	7.56533e+06	4.35642e+07	1.35306e+07	2.57221e+07	6.79323e+06	1.32907e+07	3.66391e+07	3.9749e+07	2.1567e+07	1.40101e+07	2.79361e+07	1.6543e+07	2.82389e+07	1.8624e+07	1.22388e+07	1.48128e+07	1.50975e+06	2.59105e+06	1.65892e+07	1.67769e+06	3.84111e+07	1.89869e+06	1.19845e+07	2.04337e+07	1.06339e+07	5.99044e+06	1.26326e+07	1.81205e+07	1.1705e+07	1.73277e+07	7.64025e+06	1.50015e+07	3.64583e+07	6.91573e+06
POS5394	Vincadifformine(1+)	6.376	340.21	[M+2H]2+	340.21	TRUE	165425	116182	4.06473e+08	289975939	2.43599e+08	2.09703e+08	2.32939e+08	3.89729e+08	3.41716e+08	3.5499e+08	5.49954e+08	4.01426e+08	5.83769e+08	5.38582e+08	2.81852e+08	2.68445e+08	9.3828e+08	5.47887e+08	5.99817e+08	4.68385e+08	3.53937e+08	5.23194e+08	1.50754e+08	3.55194e+08	6.55957e+08	95201.8	3.38931e+08	4.86433e+08	3.95157e+08	8.80434e+08	2.7494e+08	5.36435e+08	3.24154e+08	2.58038e+08	3.33326e+08	2.68957e+08	5.56807e+08	4.61738e+08	2.92167e+08	2.92349e+08	3.88904e+08	6.0326e+08	3.76826e+08
NEG11438	13'-Carboxy-gamma-tocopherol	11.759	445.328	[M-H2O-H]-	445.332	TRUE	6.26025e+07	5.13651e+07	5.80388e+07	6.3427e+07	1.58369e+08	6.20707e+07	7.44705e+07	1.11329e+08	3.18935e+07	5.23535e+07	1.108e+08	2.84819e+07	6.61949e+07	1.13935e+08	3.76437e+07	3.5114e+07	5.14974e+07	5.23839e+07	3.67731e+07	1.6107e+08	7.11629e+07	8.47723e+07	7.91701e+07	5.43807e+07	6.98799e+07	3.56622e+07	1.10904e+08	137167055	4.20587e+07	4.51051e+07	4.65968e+07	6.57244e+07	6.80223e+07	7.83207e+07	1.05814e+08	7.82747e+07	8.49225e+07	6.31295e+07	7.01187e+07	5.95445e+07	6.1378e+07	8.10808e+07	3.99009e+07
POS4105	S-Benzylcysteine	4.954	234.055	[2M+H]+	234.056	TRUE	928798	118456	597795	1.71124e+06	1.04029e+06	126525	476880	772299	2.1622e+07	2.72154e+06	2.33959e+06	4.06283e+06	535639	2.72989e+07	421619	836657	7.27959e+06	2.43343e+06	1.16702e+07	4.41989e+06	7.19528e+06	8.92942e+06	6.42596e+06	8.92851e+06	521746	1.08954e+06	482763	7.03922e+06	1.1339e+07	1.32387e+07	1.05401e+07	8.6821e+06	6.86973e+06	3.84988e+06	347431	9.32621e+06	1.64764e+06	6.33132e+06	3.02326e+07	1.44571e+07	2.31649e+07	3.62486e+07	2.9259e+06
POS1051	Proline	0.96	116.071	[M+H]+	116.071	TRUE	2.4353e+09	2.07434e+09	4.09095e+09	3.79666e+09	4.19758e+09	3.60081e+09	2.54428e+09	2.89458e+09	3.64274e+09	2.80218e+09	4.83281e+09	9.34745e+09	4.72372e+09	4.10831e+09	4.73693e+09	6.47326e+09	4.53621e+09	4.41497e+09	5.32478e+09	2.66496e+09	2.63445e+09	5.09524e+09	3.09986e+09	4.95243e+09	3890274523	9.03334e+09	3.84053e+09	2.88965e+09	2.61285e+09	8.31344e+09	3.73169e+09	6.08247e+09	3.99947e+09	3.25012e+09	3.89187e+09	3.63299e+09	3.79815e+09	4.3113e+09	2.95255e+09	5.62481e+09	2.29038e+09	5.87677e+09	5.83929e+09
POS207	Morpholine	11.153	88.0766	[M+H]+	88.0757	TRUE	1.27521e+08	2.26544e+08	2.09838e+08	2.82579e+08	1.71506e+08	7.26083e+07	2.9036e+08	5.73168e+07	1.10631e+08	2.06663e+08	9.5195e+07	1.22291e+08	5.3533e+07	8.70214e+07	1.62075e+08	6.82115e+07	1.95292e+08	2.02331e+08	2.33795e+08	1.59434e+08	1.90627e+08	3.01702e+08	1.1196e+08	1.85679e+08	1.86668e+08	2.99145e+08	1.98829e+08	2.10904e+08	8.78069e+07	1.63695e+08	1.92806e+08	1.40637e+08	1.57414e+08	9.51583e+07	2.1908e+08	1.87243e+08	1.19006e+08	1.17084e+08	2.55282e+08	7.41718e+07	6.44263e+07	6.5755e+07	8.68073e+07
POS5143	Deoxysappanone B 7,4'-Dimethyl Ether	8.325	313.199	[M+Na]+	313.196	TRUE	4.9551e+06	802222	3.49663e+06	2.33006e+06	3.09462e+06	3.23832e+06	3.52211e+06	7.76654e+06	1.97008e+06	9.12745e+06	5.25293e+07	1.42947e+07	8.61853e+06	1.54104e+07	1.15041e+07	4.7371e+06	3.82099e+07	9.68124e+06	1.1076e+07	9.15914e+06	6.36163e+06	7.63183e+06	7.00166e+06	5.45204e+06	5.26672e+06	9.23292e+06	5.96158e+07	3.62371e+07	3.73049e+07	1.28683e+08	8.31663e+07	3.38981e+07	5.70628e+06	4.74521e+06	3.87334e+06	2.68844e+06	1.04211e+07	6.97923e+06	3.37658e+06	3.61492e+06	2.01645e+06	1.73781e+07	7.19792e+07
POS1127	3-Amino-2,2-dimethylpropanoic acid	1.02	118.087	[M+NH4]+	118.086	TRUE	2.72095e+09	2.76833e+09	2.72436e+09	3.4978e+09	3.61887e+09	2.59957e+09	2.80384e+09	2.76412e+09	3.32304e+09	2.6753e+09	3.64869e+09	2.61235e+09	2.59742e+09	3.93507e+09	3.67355e+09	2.85649e+09	4.3207e+09	3.40715e+09	4.47072e+09	2.69685e+09	4.2225e+09	4.14622e+09	2.23063e+09	3.50527e+09	3.02327e+09	4.02186e+09	4.54545e+09	3.0331e+09	2.9132e+09	3.52238e+09	3.46448e+09	3.11511e+09	2.14373e+09	2.38326e+09	3.19838e+09	2.82546e+09	3.03037e+09	2.88494e+09	3.21686e+09	2.44374e+09	3.83424e+09	3.826e+09	2.58119e+09
NEG8191	Salicin	5.389	285.095	[M-H]-	285.098	TRUE	563235	443419	439834	469226	542871	579031	553752	246923	419577	155299	360682	307683	430053	537204	598907	462714	441056	581608	1.01487e+06	782922	588294	614294	493861	536147	635063	320528	203360	446370	480794	504757	891857	797082	391264	530775	438187	308355	469732	334490	432241	394971	679314	465191	421804
POS4515	Oleic acid	12.192	265.253	[M+H-H2O]+	265.253	TRUE	3.78206e+06	2.55709e+06	2.79224e+06	2.57379e+06	471430	1.46512e+06	1.70208e+06	3.73746e+06	1655919	1.64353e+06	2.04708e+06	3.42175e+06	848947	1.20774e+06	1.31763e+06	1.59623e+06	3.64458e+06	2.57698e+06	1.98607e+06	6.26288e+06	2.35818e+06	2.92058e+06	3.52973e+06	1.0491e+06	1.03153e+06	468110	938054	2.97347e+06	1.75557e+06	1.53916e+06	2.0029e+06	8.84888e+06	6.47851e+06	3.59289e+06	1.12565e+06	1.05685e+06	1.68404e+06	1.96785e+06	2.07782e+06	302173	5.0126e+06	2.22503e+06	1.01425e+06
POS1391	Norhygrine	13.709	128.107	[M+H]+	128.107	TRUE	2.34505e+07	1.81567e+07	3.02132e+07	3.65961e+07	1.90949e+07	3.15768e+07	2.03479e+07	2.92091e+07	1.89968e+07	2.23855e+07	1.43991e+07	5.82402e+06	1.96607e+07	2.54759e+07	1.09233e+07	1.65511e+07	1.1476e+07	10548639	1.80276e+07	18214314	2.17159e+07	1.75534e+07	1.14211e+07	1.66444e+07	1.64065e+07	2.65123e+07	2.5288e+07	2.42509e+07	1.4998e+07	4.19682e+07	1.06713e+07	2.21341e+07	1.80761e+07	2.7e+07	8.5049e+06	2.14056e+07	1.33459e+07	1.35512e+07	2.19887e+07	1.187e+07	1.22887e+07	7.50587e+06	2.09998e+07
NEG10730	Ilicicolin C	7.424	405.187	[M-H]-	405.184	TRUE	8.07162e+06	1.37029e+07	1.06958e+07	1.06396e+07	9.07345e+06	4.81238e+06	8.75303e+06	9.85989e+06	1.22518e+07	6.4453e+06	7.61072e+06	8.78831e+06	9.37926e+06	4.14363e+06	6.58763e+06	7.26614e+06	8.47157e+06	2.93514e+06	8.45097e+06	7.87089e+06	8.68027e+06	9.47356e+06	8.06185e+06	8.05435e+06	2.94462e+06	8.70138e+06	7.03266e+06	4.81254e+06	2.54086e+06	6.6157e+06	7.95097e+06	9.40172e+06	5.9696e+06	1.3787e+07	6.6375e+06	1.10088e+07	9.0413e+06	4.94757e+06	6.8297e+06	5.28464e+06	9.38117e+06	4.90625e+06	8.87598e+06
POS1921	Pimelic acid	5.322	143.073	[M+H]+	143.07	TRUE	7.93433e+07	6.9516e+07	9.32565e+07	8.64709e+07	8.72623e+07	8.24052e+07	6.52622e+07	7.77513e+07	7.33232e+07	7.59721e+07	8.49107e+07	6.36044e+07	6.9917e+07	6.84286e+07	9.24177e+07	7.24285e+07	9.26115e+07	6.95137e+07	1.03892e+08	6.84737e+07	9.2435e+07	7.29679e+07	7.3879e+07	8.95926e+07	8.4707e+07	1.6322e+08	1.1491e+08	9.08833e+07	89956270	9.6714e+07	8.66417e+07	7.10399e+07	6.0276e+07	6.8752e+07	7.17907e+07	6.92158e+07	7.75875e+07	7.93706e+07	9.26964e+07	7.78006e+07	8.39718e+07	8.65315e+07	9.07497e+07
NEG8546	3-Oxooctadecanoic acid	11.16	297.24	[M-H]-	297.243	TRUE	1.25981e+07	1.7251e+07	1.08867e+07	6.65333e+06	6.41336e+06	7.78976e+06	9.44087e+06	8.21627e+06	8.46027e+06	7.42785e+06	3.74964e+06	8.50933e+06	6.12351e+06	2.63659e+06	6.80568e+06	7.86038e+06	8.57684e+06	9.69313e+06	4.50294e+06	1.13459e+07	6.59974e+06	8.97372e+06	7.8287e+06	6.59885e+06	3.27828e+06	7.08873e+06	3.665e+06	7.18208e+06	6.72229e+06	1.12459e+07	6.21138e+06	9.17135e+06	2.11084e+07	8.29908e+06	7.29291e+06	5.28442e+06	1.21942e+07	5.87045e+06	9.89434e+06	3.53434e+06	8.46668e+06	8.24361e+06	3.85939e+06
NEG6022	Vanilloylglycine	7.949	224.058	[M-2H]2-	224.056	TRUE	6.58289e+06	1.00256e+07	4.96106e+06	4.94506e+07	1.16878e+07	3.84795e+07	2.93347e+06	1.88124e+06	2.43482e+06	2.22957e+06	4.4204e+07	1.64678e+07	3.29392e+07	5.25944e+06	3.98537e+07	1.31024e+07	1.76714e+06	4.85845e+07	6.81385e+06	2.8171e+06	1.06606e+06	1.65194e+06	3.4929e+06	3.71228e+06	2.26338e+06	918599	7.22918e+07	7.06473e+06	2.56852e+06	2.32986e+06	9.88783e+06	1.9386e+06	3.44741e+06	1.25609e+07	2.07857e+06	1.51105e+07	1.84171e+06	2.98137e+06	2.30134e+07	3.99073e+06	1.29601e+06	1.8309e+07	1.1284e+06
POS296	2-Aminobutan-1-ol	13.749	90.0922	[M+H]+	90.0913	TRUE	6.13152e+06	5.84431e+06	4.05844e+06	5.59605e+06	8.23726e+06	7.07875e+06	4.27228e+06	5.08539e+06	2.79887e+07	1.24963e+07	6.65137e+06	1.10818e+07	7.63642e+06	1.02512e+07	1.44054e+07	13990024	1.08302e+07	2.06341e+07	9.32561e+06	1.57126e+07	1.26539e+07	1.59181e+07	6.64591e+06	1.407e+07	1.01818e+07	1.52255e+07	9.98823e+06	1.28782e+07	1.54534e+07	1.04825e+07	1.14736e+07	1.15939e+07	1.31205e+07	8.91232e+06	7.55576e+06	5.67852e+06	2.44694e+07	1.10289e+07	9.26494e+06	7.86329e+06	1.49415e+07	9.75287e+06	1.12581e+07
NEG9467	Benzylpenicillin	2.716	333.09	[M-H]-	333.091	TRUE	462107	2.52052e+06	1.08249e+06	1.26685e+06	904518	1.01456e+06	634891	972833	1.03415e+06	1.57431e+06	2.87906e+06	5.61107e+06	1.27809e+06	1.47165e+06	2.54081e+06	1.71246e+06	1.99399e+06	1.1282e+06	621628	2.65754e+06	2.90559e+06	1.43806e+06	869727	1.84367e+06	1.00401e+06	1.16059e+06	587994	1.18983e+06	890688	1.84397e+06	960772	807555	878855	1.35789e+06	1.00887e+06	2.39954e+06	2.79516e+06	309275	1.94737e+06	2.18126e+06	424338	6.5403e+06	545867
POS1598	Ornithine	0.701	133.098	[M+H]+	133.097	TRUE	2.62322e+07	2.82228e+07	3.39492e+07	3.90116e+07	4.85167e+07	2.8196e+07	3.56273e+07	4.1129e+07	3.5839e+07	2.72483e+07	8.14477e+07	1.32442e+08	5.70849e+07	7.66952e+07	1.05059e+08	8.37752e+07	9.02091e+07	5.31763e+07	5.63142e+07	4.87378e+07	7.09364e+07	8.29646e+07	3.3392e+07	9.11854e+07	4.2528e+07	5.51262e+07	5.23638e+07	4.69965e+07	4.35742e+07	5.05338e+07	3.91524e+07	3.22054e+07	3.60978e+07	2.75122e+07	3.95098e+07	4.66352e+07	6.44346e+07	4.8092e+07	4.69041e+07	4.87074e+07	3.80727e+07	7.31958e+07	3.35335e+07
NEG9972	Triflumuron	1.722	357.026	[M-H]-	357.026	TRUE	2.63715e+08	4.20788e+08	2.32953e+08	2.5757e+08	4.85239e+08	2.78646e+08	4.53188e+08	3.48698e+08	3.69031e+08	2.66014e+08	8.75033e+07	2.15936e+08	3.17549e+08	2.37918e+08	3.28566e+08	1.41768e+08	2.99105e+08	2.59962e+08	2.558e+08	2.71501e+08	4.0121e+08	3.21776e+08	2.63369e+08	1.0239e+08	1.68331e+08	1.99763e+08	5.03701e+08	1.47665e+08	4.14793e+07	5.80012e+07	4.28082e+07	5.86776e+07	3.96933e+07	5.98597e+07	2.08845e+08	3.48878e+08	1.35989e+08	3.47099e+08	2.84622e+08	2.04202e+08	2.6861e+08	1.48962e+08	3.63366e+08
NEG10744	PharmaGSID_48506	2.673	406.099	[M-H]-	406.1	TRUE	1.97093e+06	4.15964e+06	4.28355e+06	6.71057e+06	4.68811e+06	5.95931e+06	4.01726e+06	6.08192e+06	5.62853e+06	7.05415e+06	5.78797e+06	3.56151e+06	7.25882e+06	5.80328e+06	7.61759e+06	3.89014e+06	4.82428e+06	4.14629e+06	5.4986e+06	4.07095e+06	6.73604e+06	8.32585e+06	4.51975e+06	5.83106e+06	7.00739e+06	5.96771e+06	9.51121e+06	6.40982e+06	5.15466e+06	4.84499e+06	4.94502e+06	5.97961e+06	1.97391e+06	4.42177e+06	5.41168e+06	3.38362e+06	6.66216e+06	5.6157e+06	6.51645e+06	3190479	3.00292e+06	5.09782e+06	5.39428e+06
POS1684	3-(2-Methylpropyl)pyridine	13.538	136.112	[M+H]+	136.113	TRUE	1.38525e+08	1.16751e+08	1.22579e+08	1.28223e+08	1.25313e+08	1.34137e+08	1.492e+08	1.14601e+08	1.35547e+08	9.78457e+07	1.0515e+08	1.0711e+08	1.48435e+08	1.37132e+08	1.25667e+08	1.33554e+08	1.26472e+08	1.30788e+08	1.00759e+08	1.39171e+08	1.72613e+08	1.9142e+08	1.35837e+08	1.60364e+08	1.20543e+08	1.96096e+08	1.8241e+08	1.21343e+08	1.07521e+08	1.91013e+08	1.34478e+08	1.12533e+08	9.79639e+07	9.72738e+07	1.1621e+08	1.17385e+08	1.20165e+08	1.49431e+08	1.42824e+08	1.49775e+08	1.27352e+08	1.32826e+08	1.09929e+08
NEG2774	Indole-3-acetonitrile	5.323	155.058	[M-H]-	155.061	TRUE	3.04181e+06	2.35407e+06	3.4828e+06	2.92353e+06	2.85823e+06	3.15967e+06	2.12894e+06	2.63426e+06	2.4202e+06	2.23616e+06	2.73189e+06	2.01718e+06	2.69623e+06	2.09175e+06	3.17979e+06	2.29722e+06	1.9249e+06	2.23117e+06	2.79821e+06	2.01032e+06	2.30853e+06	2.05609e+06	2.85925e+06	2.46337e+06	3.07038e+06	3.83988e+06	4.38605e+06	3.43524e+06	3.18345e+06	2.25193e+06	2.82901e+06	2.5333e+06	2.15463e+06	2.7651e+06	2.43296e+06	2.22881e+06	2.55659e+06	2.47625e+06	3.36239e+06	2.64571e+06	3.35313e+06	3.13084e+06	3.37799e+06
NEG12342	2-{2-[4-(diethylamino)phenyl]-6-hydroxy-3-azabicyclo[4.4.0]dec-3-yl}-N-(4-meth oxyphenyl)acetamide	7.959	500.271	[M-H]-	500.268	TRUE	4.13069e+06	6.83768e+06	6.85173e+06	4.3687e+06	8.92216e+06	1.16091e+07	3.1311e+06	6.84401e+06	8.29029e+06	4.91062e+06	2.7991e+06	3.88349e+06	2.29379e+06	4.87088e+06	4.00799e+06	2.17245e+06	2.47299e+06	4.40268e+06	3.77522e+06	3.98906e+06	5.77628e+06	3.48066e+06	4.92323e+06	4.60948e+06	5.23968e+06	5.17956e+06	6.07218e+06	2.58888e+06	2.20144e+06	3.52188e+06	2.73751e+06	6.65049e+06	1.46496e+06	1.42245e+07	3.40527e+06	4.96811e+06	2.33321e+06	2.5247e+06	2.27701e+06	3.35813e+06	7.47324e+06	3.75248e+06	2.46765e+06
NEG4190	trans-2-Hexyl-1-cyclopropaneacetic acid	8.326	183.136	[M-H]-	183.138	TRUE	1.51874e+07	8.32085e+06	1.9834e+07	5.91755e+06	4.92344e+06	4.83049e+06	1.78588e+07	1.30077e+07	4.71735e+06	3.9436e+06	3.62482e+06	9.39158e+06	6.92274e+06	5.56136e+06	5.04171e+06	6.09958e+06	3.7923e+06	1.71518e+07	3.07791e+06	1.29262e+07	8.55551e+06	1.33734e+07	1.6371e+07	7.67112e+06	9.10554e+06	3.70583e+06	5.73818e+06	8.51473e+06	7.34877e+06	6.93095e+06	1.20968e+07	3.21514e+06	1.368e+07	1.4274e+07	8.25965e+06	2.50779e+06	2.37217e+06	8.70275e+06	3.21056e+06	11605592	1.09808e+07	6.3175e+06	3.88456e+06
POS1612	5-Hydroxyindole	5.389	134.064	[M+H]+	134.06	TRUE	1.70982e+06	2.36515e+06	3.52305e+06	1.57323e+06	2.77467e+06	2.58713e+06	2.15925e+06	4.7416e+06	3.2519e+06	3.16991e+06	3.21109e+06	7.89716e+06	3.45667e+06	2.5645e+06	2.82877e+06	1.51354e+06	1.4818e+07	3.46793e+06	3.58792e+06	7.03167e+06	6.4593e+06	3.62695e+06	3.46204e+06	5.15668e+06	2.98047e+06	2.75002e+06	2.72337e+06	4.04925e+06	3.24851e+06	3.21783e+06	5.01103e+06	6.58516e+06	2.69931e+06	4.57028e+06	3.29264e+06	2.52921e+06	2.69704e+06	3.71e+06	2.60749e+06	2.25134e+06	2.52303e+06	5.31033e+06	1.53325e+06
POS2018	Valproic acid	7.078	145.122	[M+H]+	145.122	TRUE	2.96909e+07	2.5876e+07	3.03285e+07	2.83918e+07	3.16186e+07	3.50499e+07	4.04365e+07	2.58301e+07	3.62461e+07	2.80471e+07	2.67469e+07	3.40486e+07	3.58278e+07	3.1965e+07	3.34901e+07	3.80425e+07	4.8549e+07	3.98566e+07	3.5362e+07	3.91638e+07	5.32421e+07	5.27269e+07	3.84265e+07	5.18181e+07	3.66512e+07	5.02586e+07	3.97579e+07	3.79372e+07	3.74697e+07	4.91416e+07	3.8795e+07	3.49955e+07	3.76993e+07	3.87576e+07	3.79166e+07	3.11704e+07	3.7805e+07	3.73458e+07	3.96081e+07	3.65864e+07	3.90241e+07	3.80445e+07	3.9029e+07
NEG2257	cis,cis-Muconic acid	13.008	143.033	[M-H2O-H]-	143.034	TRUE	1.67351e+07	1.36907e+07	1.10993e+07	1.49382e+07	1.84052e+07	1.55991e+07	2.12992e+07	1.24968e+07	6.77656e+06	1.58562e+07	1.15154e+07	1.1484e+07	8.52226e+06	1.03241e+07	8.19428e+06	1.82478e+07	1.18724e+07	8.8363e+06	1.3659e+07	1.14753e+07	9.43807e+06	9.68485e+06	1.65653e+07	2.01499e+07	1.6554e+07	1.46541e+07	1.86926e+07	1.76064e+07	3.03595e+07	2.56964e+07	1.7043e+07	2.40581e+07	1.97546e+07	3.88981e+07	3.21055e+07	5.09772e+07	1.79452e+07	2.25878e+07	3.50593e+07	3.18388e+07	3.48101e+07	1.38196e+07	4.54319e+07
POS5849	DEHP	12.958	391.281	[M+H]+	391.284	TRUE	1.86933e+07	1.56334e+07	1.41067e+08	8.60754e+07	5.86191e+07	3.35781e+07	1.05247e+08	9.02771e+07	1.2415e+08	8.98521e+07	2.9789e+07	1.80537e+09	1.29298e+08	1.35147e+08	2.80231e+08	1.05061e+08	1.7919e+09	1.37937e+08	2.53234e+08	3.20972e+08	1.15309e+08	2.52057e+08	2.80971e+07	1.09794e+08	1.96785e+08	3.52204e+07	1.51937e+07	7.58381e+07	1.83033e+07	5.32878e+07	5.09911e+07	9.64412e+07	2.22928e+08	9.29205e+07	9.19137e+07	5.98168e+07	6.24897e+08	2.12586e+08	1.27166e+08	1.40976e+08	1.7591e+08	4.16378e+08	1.11898e+08
POS6982	LPS(19:0)	6.436	540.332	[M+2H]2+	540.33	TRUE	81949.6	31.78	1.27899e+08	1.22225e+08	1.24046e+08	8.03175e+07	1.08015e+08	1.27872e+08	1.27827e+08	1.57405e+08	9.35783e+07	1.23384e+08	2.86441e+07	2.76674e+07	1.19582e+08	1.17554e+08	4.17758e+07	2.86058e+07	2.73669e+07	2.93338e+07	1.44943e+08	1.44404e+08	7.37231e+07	1.51685e+08	2.18559e+07	142415	8.91423e+07	8.58752e+07	7.40124e+07	1.29163e+08	6.19503e+07	8.81133e+07	1.13811e+08	1.17693e+08	1.413e+08	1.27361e+08	1.73988e+08	1.47454e+08	1.17042e+08	1.01708e+08	1.49756e+08	2.93229e+07	7.88507e+07
POS2615	Dimethylamphetamine	13.526	164.144	[M+H]+	164.144	TRUE	1.68635e+07	1.91743e+07	1.8278e+07	2.06626e+07	2.37391e+07	1.87003e+07	1.7436e+07	2.21403e+07	2.02243e+07	1.47908e+07	1.95115e+07	1.21698e+07	2.04687e+07	2.04438e+07	1.88011e+07	2.30802e+07	1.9347e+07	1.87318e+07	1.15921e+07	2.4967e+07	2.55574e+07	2.25984e+07	1.72513e+07	1.88825e+07	1.35593e+07	2.7552e+07	2.59386e+07	1.6923e+07	1.69409e+07	2.44672e+07	1.72938e+07	1.86477e+07	1.29119e+07	1.43709e+07	1.81661e+07	1.66612e+07	1.52163e+07	2.28013e+07	2.24898e+07	1.8826e+07	1.46863e+07	1.79342e+07	16403036
NEG4366	10-Hydroxydecanoate	8.688	187.131	[M-H]-	187.134	TRUE	3.50981e+07	4.00043e+07	4.31806e+07	43255799	2.63132e+07	2.74083e+07	2.04166e+07	2.74485e+07	2.16754e+07	2.4346e+07	3.73117e+07	2.32112e+07	2.85028e+07	3.62577e+07	3.38226e+07	1.76419e+07	1.89891e+07	2.26535e+07	5.08145e+07	2.65877e+07	2.15045e+07	3.20321e+07	2.42677e+07	2.57461e+07	2.79935e+07	3.57408e+07	3.87661e+07	2.62846e+07	3.48793e+07	7.86043e+07	2.04379e+07	3.7024e+07	4.57972e+07	3.30024e+07	3.72633e+07	3.54449e+07	4.55875e+07	6.27756e+07	3.93407e+07	2.06561e+07	6.82545e+07	3.01211e+07	3.76344e+07
NEG1623	Sherry lactone	0.652	129.053	[M-H]-	129.055	TRUE	3.64989e+06	4.10179e+06	5.2417e+06	3.37316e+06	4.14398e+06	3.45346e+06	4.09559e+06	9.7178e+06	5.91792e+06	5.09088e+06	7.77693e+06	4.84987e+06	7.81349e+06	2.76639e+06	3.12524e+06	3.85389e+06	5.12344e+06	4.33608e+06	7.40483e+06	4.1015e+06	4.85456e+06	4.85857e+06	4.57782e+06	2.81805e+06	3256698	3.41713e+06	5.76981e+06	7.50444e+06	6.08872e+06	7.0491e+06	6858306	5.52787e+06	7.15176e+06	1.09179e+07	2.95907e+06	7.00766e+06	4.27212e+06	5.7972e+06	2.23319e+06	3.58217e+06	4.9782e+06	2.28226e+06	3.21313e+06
POS1291	Diaminopropane	5.113	125.072	[M+H]+	125.071	TRUE	1.45371e+07	4.77327e+06	3.49571e+06	2.52735e+07	1.40497e+07	4.16831e+07	1.45143e+07	1.25971e+07	3.37166e+06	1.38736e+07	8.78929e+06	6.74082e+06	7.72069e+07	3.73167e+07	2.02112e+07	1.62245e+07	2.50652e+07	1.15194e+07	7.55425e+06	1.19836e+07	3.61079e+07	1.847e+07	1.42572e+07	2.9768e+07	1.21498e+07	1.47198e+07	3.39932e+07	1.36151e+07	1.19251e+07	1.88732e+07	1.57877e+07	9.00964e+06	2.75853e+07	1.10852e+07	1.17586e+07	1.86065e+07	2.98753e+07	1.2122e+07	9.90413e+06	2.75229e+07	1.19898e+07	1.24794e+07	1.02776e+07
NEG10913	Purpactin A	7.631	413.16	[M-H]-	413.161	TRUE	766469	1.57723e+06	732612	615282	955036	188283	908772	1.02531e+06	441991	642459	589849	298497	867252	573808	394470	586144	193247	444784	485408	85681.2	712510	608787	612698	537373	172568	785580	340556	219437	518503	359468	880605	977545	1.14273e+06	512678	335321	306676	460268	681757	610857	54003.6	353719	676832	504718
POS2165	5-Butyl-2-methylpyridine	13.536	150.128	[M+H-H2O]+	150.128	TRUE	6.85305e+07	7.06915e+07	7.49524e+07	7.43542e+07	7.63887e+07	8.98274e+07	9.43015e+07	8.52319e+07	1.18069e+08	7.08944e+07	6.1668e+07	1.02608e+08	8.74766e+07	9.00786e+07	7.65964e+07	9.46343e+07	9.44519e+07	7.54329e+07	7.14807e+07	8.32803e+07	1.06076e+08	1.07965e+08	9.12035e+07	9.65028e+07	6.23904e+07	1.15021e+08	1.09789e+08	7.09831e+07	7.90125e+07	1.02849e+08	1.01515e+08	7.01117e+07	9.7559e+07	7.05063e+07	7.16733e+07	7.41553e+07	6.99994e+07	9.36282e+07	9.20756e+07	7.90654e+07	8.60244e+07	1.01482e+08	6.57207e+07
POS6376	O-(17-Carboxyheptadecanoyl)carnitine	8.283	458.348	[M+H]+	458.348	TRUE	7.86399e+06	1.16799e+07	8.76872e+06	1.04399e+07	4.69561e+06	5.15131e+06	1.05152e+07	7.74205e+06	4.07462e+06	3.91352e+06	4.16598e+06	7.76715e+06	2.53458e+06	6.75552e+06	7.02664e+06	3.92042e+06	2.48276e+06	1.10972e+07	4.09106e+06	5.48934e+06	1.6704e+07	8.95264e+06	1.1286e+07	5.52104e+06	8.5534e+06	7.11042e+06	5.43968e+06	3.25634e+06	6.19304e+06	1.04699e+07	9.86429e+06	5.43235e+06	1.12866e+07	8.61671e+06	8.52552e+06	3193403	3.20203e+06	4.6076e+06	6.05252e+06	4.83903e+06	1.08769e+07	1.15132e+07	6.72003e+06
POS8181	PC(16:0/18:0)	11.246	762.595	[M+H]+	762.601	TRUE	5.76105e+07	9.84439e+07	3.59158e+07	3.47219e+07	9.90394e+07	4.21783e+07	3.18222e+07	1.01817e+08	1.30951e+08	1.84169e+08	1.07161e+08	1.12392e+08	5.3568e+07	7.33345e+07	5.27828e+07	6.79735e+07	4.32133e+07	6.99091e+07	6.34975e+07	5.1762e+07	1.94572e+07	9.38578e+07	4.35284e+07	2.57039e+07	4.63836e+07	3.65902e+07	6.28031e+07	4.70905e+07	5.69808e+07	4.81624e+07	9.96222e+07	7.77222e+07	6.51721e+07	4.81025e+07	7.58017e+07	9.32598e+07	8.43361e+07	6.61966e+07	1.19517e+08	5.03995e+07	2.299e+07	15331791	1.36617e+08
[truncated: 182 more columns]
